# Supplementary material for: Knowledge, Attitudes and Practices (KAP) on Rift Valley Fever among Pastoralist Communities of Ijara District, North Eastern Kenya
Source: PLoS Negl Trop Dis. 2015 Nov 13;9(11):e0004239. doi: 10.1371/journal.pntd.0004239 (PMC4643900; doi:10.1371/journal.pntd.0004239)
Supplement: S1 Data — (XLSX) [file pntd.0004239.s002.xlsx]

## Sheet: KAP_data
hhno	division	village	rship	gender	age	educ	schyears	marital	hhsize	childsch	tlu	tlucat	mphone	radio	houseown	runwater	electr	wall	roof	toilet	incomesou	membinf	membdead	livestinf	livestdead	everheard	vaccine	hostrange	season	susceptible	vector	whichvector	highmortality	onsetabortion	weakness	nasaldischarge	diarrhea	highfever	rawmilk	abortedfoetus	touchbodyfluids	uncookedmeat	sheltering	mosquitobite	hemorrhage	fever	musclepain	blurredvision	headache
1	1	Hidaya	3	0	33	0	0	2	10	0	55	1	2	0	1	0	0	2	1	2	1	0	0	1	1	1	1	1	1	0	1	1	0	0	0	0	0	0	0	0	0	0	0	0	0	0	0	0	0
2	1	Hidaya	4	1	16	1	10	1	10	5	16	0	4	1	1	0	0	3	3	2	1	0	0	0	0	1	1	1	0	1	1	0	0	0	0	0	0	0	0	0	0	0	0	0	0	0	0	0	0
3	1	Hidaya	3	0	19	0	0	2	2	0	62.4	1	2	0	1	0	0	3	3	2	1	0	0	1	1	1	1	1	0	1	1	0	0	0	1	0	0	0	0	0	1	1	0	0	1	0	0	0	0
4	1	Hidaya	3	0	35	0	0	2	7	3	10.2	0	1	0	1	0	0	3	3	3	1	0	0	1	1	1	1	1	0	1	0	0	0	0	0	0	0	0	0	0	0	0	0	0	1	0	0	0	0
5	1	Hidaya	1	0	45	0	0	1	4	2	23.5	0	2	0	1	0	0	3	3	3	1	0	0	1	1	1	1	1	0	0	1	1	0	0	0	0	0	0	0	0	1	0	0	0	1	0	0	0	0
6	1	Hidaya	3	0	30	0	0	2	6	0	36	1	2	0	1	0	0	2	1	2	1	0	0	1	1	1	1	1	1	0	1	0	0	0	0	0	0	0	0	0	0	0	0	1	1	0	0	0	0
7	1	Hidaya	3	0	28	0	0	2	7	2	40.6	1	2	1	1	0	0	3	3	2	1	0	0	1	1	1	1	1	0	1	1	0	0	0	0	0	1	0	0	0	0	0	0	0	1	0	0	0	0
8	1	Hidaya	1	0	45	0	0	1	4	3	24.9	0	2	1	1	0	0	2	1	2	2	0	0	1	1	1	1	1	1	1	1	1	0	0	0	0	0	1	0	0	0	0	0	1	1	0	0	0	1
9	1	Hidaya	4	1	20	1	4	1	7	3	52.4	1	2	1	1	0	0	2	1	2	1	0	0	0	0	1	0	0	0	0	0	0	0	0	0	0	0	1	0	0	0	0	0	0	0	0	0	0	0
10	1	Hidaya	4	1	23	1	14	1	8	1	12	0	5	0	1	0	0	1	1	2	4	0	0	1	1	1	1	0	0	1	1	0	0	0	1	0	0	1	0	0	0	0	0	0	0	0	0	0	0
11	1	Hidaya	3	0	29	0	0	2	5	2	10.3	0	1	0	1	0	0	2	1	2	1	0	0	0	0	1	0	1	1	1	1	0	0	0	0	0	0	1	0	0	0	1	1	0	1	1	0	0	0
12	1	Hidaya	1	1	44	0	0	2	10	3	18.1	0	2	1	1	0	0	3	3	3	1	0	0	0	0	1	0	0	1	0	0	0	0	0	0	0	0	0	0	0	0	0	0	1	1	0	0	0	0
13	1	Hidaya	1	1	58	0	0	2	10	2	51	1	2	1	1	0	0	3	3	3	1	0	0	1	1	1	0	1	0	0	0	0	0	0	0	0	0	0	0	0	0	0	0	0	1	0	0	0	0
14	1	Hidaya	3	0	37	0	0	2	3	3	85.5	1	3	1	1	1	0	1	1	2	1	0	0	1	1	1	1	1	1	0	1	1	0	1	0	0	0	1	0	0	1	0	0	0	1	1	0	0	0
15	1	Hidaya	1	0	55	0	0	1	7	2	18.5	0	1	0	1	0	0	3	3	2	1	0	0	0	0	1	0	1	1	0	0	0	0	0	0	0	0	1	0	0	0	1	0	1	1	1	0	0	0
16	1	Hidaya	1	0	48	0	0	1	8	4	1	0	3	0	1	0	0	2	1	2	4	0	0	0	0	1	0	1	1	1	1	0	0	0	1	0	0	1	1	0	0	0	0	0	0	1	0	0	0
17	1	Hidaya	3	0	51	0	0	2	8	2	9	0	3	1	1	0	0	2	1	2	1	0	0	0	0	1	1	1	1	1	1	0	0	0	0	0	0	1	0	0	0	0	0	0	1	1	0	0	0
18	1	Hidaya	1	1	61	0	0	2	11	5	41	1	2	0	1	0	0	2	1	2	3	0	0	0	0	1	1	1	1	1	1	1	0	0	0	0	0	1	1	0	0	0	0	1	1	1	0	0	1
19	1	Torabora	1	0	42	0	0	1	6	1	12.5	0	2	0	1	0	0	3	3	3	1	0	0	0	0	1	0	1	0	1	1	0	0	0	0	0	0	0	0	0	1	0	0	0	0	1	0	0	0
20	1	Gadud	1	1	58	0	0	2	11	3	35.4	1	3	1	0	1	0	2	1	2	3	0	0	1	1	1	1	1	1	1	1	0	0	0	1	0	0	0	0	0	1	0	0	1	1	1	1	1	1
21	1	Gadud	1	0	38	0	0	1	8	4	7.8	0	2	1	1	1	0	2	2	2	2	0	0	1	1	1	1	1	1	0	1	0	1	1	1	0	0	0	1	0	0	0	0	1	0	1	1	0	1
22	1	Gadud	1	1	49	0	4	2	11	5	42.2	1	3	1	1	1	0	2	2	2	1	0	0	1	0	1	1	1	0	0	1	1	1	0	0	0	0	0	0	0	0	1	0	1	0	1	1	0	0
23	1	Gadud	1	1	42	1	4	2	5	0	25.7	0	1	0	1	0	0	3	3	2	1	0	0	0	0	1	0	1	0	0	1	1	0	0	0	0	0	0	1	0	0	0	0	1	1	1	0	0	0
24	1	Gadud	1	1	47	1	8	2	8	3	65.2	1	4	0	1	1	1	1	1	2	1	0	0	1	1	1	1	1	0	1	1	0	0	0	0	0	0	1	0	0	0	1	0	0	0	1	1	0	0
25	1	Gadud	1	1	61	1	5	2	11	9	79.1	1	3	1	1	1	0	2	1	2	1	0	0	1	1	1	1	1	0	1	1	0	0	0	0	0	0	0	0	0	0	1	0	1	1	1	0	0	1
26	1	Gadud	3	0	40	0	0	2	9	5	12	0	3	1	1	0	0	1	1	2	1	0	0	1	1	1	1	1	0	0	1	0	1	0	0	0	0	0	1	0	1	1	0	0	1	1	0	0	0
27	1	Gadud	3	0	55	0	0	2	12	6	57.2	1	0	0	1	1	1	2	1	2	4	0	0	1	1	1	1	1	0	0	1	0	0	1	1	0	0	1	0	0	1	1	0	0	1	1	0	0	0
28	1	Gadud	1	1	53	0	0	2	14	0	42	1	1	1	0	0	0	3	3	2	1	0	0	1	1	1	1	1	0	0	1	1	0	0	0	0	0	1	0	0	1	1	0	0	1	1	0	0	1
29	1	Torabora	1	0	50	0	0	1	21	9	1.1	0	6	1	1	0	1	1	1	2	2	0	0	0	0	1	1	0	0	0	0	0	0	0	0	0	0	0	0	0	1	0	0	0	1	1	0	0	0
30	1	Arishley	3	0	40	0	0	2	2	0	3	0	2	1	1	1	0	2	1	2	2	0	0	0	0	1	1	1	0	0	1	0	0	0	0	0	0	0	0	0	1	1	0	0	1	0	0	0	0
31	1	Arishley	3	0	18	1	5	2	6	1	0.6	0	2	1	1	1	0	1	1	2	3	0	0	0	0	1	0	1	0	0	1	0	0	0	0	0	0	1	0	0	0	0	0	0	1	0	0	0	0
32	1	Arishley	1	1	57	0	0	2	11	6	49.5	1	2	1	1	0	0	2	1	2	1	0	0	1	1	1	1	1	0	0	1	1	0	0	0	0	0	0	0	0	0	0	0	0	1	1	0	0	0
33	1	Arishley	1	1	72	0	0	2	15	9	41.4	1	4	0	1	1	0	2	1	2	1	0	0	1	1	1	1	1	0	0	1	0	0	1	0	0	0	0	0	0	0	0	0	0	0	0	0	0	0
34	1	Arishley	1	1	60	0	0	2	9	3	27.6	1	0	0	1	0	0	2	1	2	1	0	0	1	1	1	1	1	1	1	1	0	0	0	0	0	0	0	0	0	0	0	0	0	1	0	0	0	0
35	1	Arishley	1	1	27	1	10	2	6	0	28	1	2	0	0	0	0	2	1	2	2	0	0	1	1	1	1	1	1	1	1	1	0	0	0	0	0	0	0	0	0	0	0	0	1	0	0	0	1
36	1	Arishley	3	0	28	0	0	2	8	4	43	1	2	0	1	0	0	2	1	2	1	0	0	1	1	1	1	1	1	0	1	1	0	0	0	0	0	0	0	0	0	1	0	0	1	1	0	0	0
37	1	Arishley	3	0	45	0	0	2	12	7	40.2	1	4	0	1	1	1	1	1	2	1	0	0	1	1	1	0	1	1	1	1	0	0	0	0	0	0	0	0	0	0	1	0	0	1	0	0	0	0
38	1	Arishley	1	0	43	0	0	2	11	7	30	1	2	0	1	0	0	2	1	2	3	0	0	1	1	1	1	1	0	1	1	0	0	0	0	0	0	0	0	0	0	1	0	0	1	0	0	0	0
39	1	Arishley	3	0	22	1	6	2	10	4	12	0	2	1	1	1	0	2	1	2	1	0	0	1	1	1	1	1	0	0	1	0	0	0	0	0	0	0	0	0	0	1	0	0	1	0	0	0	1
40	1	Arishley	1	1	60	0	0	2	6	4	47	1	4	1	1	1	1	1	1	2	1	0	0	0	0	1	1	1	0	1	1	0	0	0	1	0	0	0	1	0	0	0	0	1	0	1	1	0	0
41	1	Arishley	1	0	50	0	0	1	8	3	33.5	1	1	0	1	0	0	2	2	2	1	0	0	0	0	1	1	1	1	0	1	0	0	0	0	0	1	0	0	1	0	0	1	1	0	1	1	0	0
42	1	Arishley	1	1	51	0	0	2	5	3	71.3	1	1	0	1	1	0	2	1	2	4	0	0	0	0	1	0	0	1	0	0	0	0	0	0	0	0	0	0	0	0	0	0	0	0	0	0	0	0
43	1	Arishley	3	0	35	0	0	2	7	2	18.3	0	2	1	1	1	1	1	1	2	3	0	0	1	0	1	1	1	1	0	1	0	0	0	0	0	0	1	1	0	0	0	0	1	1	1	0	0	1
44	1	Arishley	1	0	42	0	0	1	5	5	33.3	1	3	1	1	0	0	2	1	2	4	0	0	1	1	1	1	1	1	0	0	0	0	0	0	0	0	1	0	0	0	0	0	1	1	1	0	0	0
45	1	Arishley	1	1	58	0	0	2	10	4	112	1	5	1	0	1	0	1	1	2	1	0	0	0	0	1	1	1	1	0	0	0	0	0	0	0	0	1	0	0	0	0	0	0	1	1	0	0	0
46	1	Arishley	1	0	48	0	0	2	6	2	14	0	3	1	1	1	1	2	1	2	4	0	0	0	0	1	1	1	1	0	0	0	0	0	1	0	0	1	0	0	1	1	0	1	1	1	0	0	0
47	1	Arishley	1	0	60	0	0	1	2	0	5	0	1	0	1	0	0	2	2	2	4	0	0	0	0	1	0	0	1	0	0	0	0	0	0	0	0	0	0	0	0	0	0	0	1	0	1	0	0
48	1	Arishley	1	1	71	0	0	2	2	0	5.4	0	2	1	1	1	0	2	1	2	1	0	0	0	0	1	0	1	0	0	1	1	0	0	0	0	0	0	0	0	0	1	0	0	1	0	0	0	0
49	1	Gumarey	1	0	66	0	0	1	8	2	7	0	3	1	1	1	0	2	1	2	4	0	0	0	0	1	1	1	0	0	1	1	0	0	0	0	0	1	0	0	0	0	0	1	1	0	0	0	1
50	1	Gumarey	3	0	56	0	0	2	9	3	13.9	0	3	1	1	0	0	2	1	2	1	0	0	0	0	1	0	1	0	0	0	0	1	0	0	0	0	1	0	0	0	1	0	0	1	1	0	0	0
51	1	Gumarey	3	0	56	0	0	2	3	2	8.3	0	3	0	1	0	0	2	1	2	1	0	0	0	0	1	0	1	0	0	1	0	0	0	0	0	1	1	0	0	0	1	0	1	1	0	0	0	0
52	1	Gumarey	3	0	64	0	0	2	9	3	16.3	0	4	1	1	0	1	2	1	2	4	0	0	0	0	1	0	1	0	0	1	1	0	0	0	0	0	1	0	0	0	0	0	0	1	1	0	0	0
53	1	Gumarey	1	1	30	0	0	2	4	0	3.3	0	2	0	1	0	0	2	1	2	1	0	0	0	0	1	0	1	0	0	1	0	0	0	0	0	1	1	1	0	0	0	0	1	1	0	0	0	0
54	1	Gumarey	1	1	37	0	0	2	6	3	5.9	0	2	0	1	0	0	3	3	3	1	0	0	0	0	1	1	1	0	0	1	1	0	0	0	0	0	0	0	0	0	1	0	0	1	0	0	0	0
55	1	Gumarey	1	1	41	0	0	2	7	3	8	0	2	1	1	0	0	3	3	3	1	0	0	1	1	1	0	1	0	0	1	0	0	0	0	0	0	1	0	0	0	1	0	1	1	1	0	0	0
56	1	Gumarey	1	1	46	0	0	2	8	3	8.6	0	2	0	1	0	0	2	1	2	1	0	0	0	0	1	0	1	0	0	0	0	0	0	1	0	0	1	0	0	0	1	0	0	1	1	0	0	0
57	1	Gumarey	1	1	33	0	0	2	4	0	6.1	0	1	0	1	0	0	2	1	3	1	0	0	0	0	1	1	1	0	0	1	1	1	0	0	0	0	0	0	0	0	1	1	1	1	0	0	0	0
58	1	Gumarey	1	1	65	0	0	2	8	2	9.2	0	3	0	1	1	0	1	1	2	4	0	0	0	0	1	0	1	0	0	1	1	0	0	0	1	0	1	0	0	0	0	0	1	1	1	0	0	0
59	1	Gumarey	3	0	62	0	0	2	5	3	10.8	0	2	1	1	0	0	2	1	2	1	0	0	0	0	1	0	1	0	0	1	1	0	0	0	0	0	0	1	0	0	1	0	0	1	1	0	0	0
60	1	Gumarey	1	1	65	0	0	2	9	4	12.2	0	3	0	1	0	0	2	1	2	1	0	0	0	0	1	0	1	0	0	1	1	1	0	0	0	0	0	1	0	0	0	0	0	1	0	0	0	0
61	1	Gumarey	1	1	40	0	0	2	6	1	21	0	1	0	1	0	0	1	1	2	1	0	0	0	0	1	0	1	0	0	0	0	1	0	0	0	0	1	0	0	0	0	1	0	1	1	0	0	0
62	1	Gumarey	1	1	43	0	0	2	7	3	20.1	0	1	0	1	0	0	3	3	3	1	0	0	0	0	1	1	1	0	0	0	0	1	0	0	0	0	1	0	0	0	1	0	0	1	1	1	0	0
63	1	Gumarey	1	1	34	0	0	2	5	0	9.5	0	1	1	1	0	0	2	1	2	1	0	0	0	0	1	0	1	0	0	1	1	1	0	0	0	1	0	0	0	0	1	0	0	1	1	0	0	0
64	1	Gumarey	1	1	51	0	0	2	9	4	8.5	0	4	1	1	0	0	2	1	2	1	0	0	0	0	1	1	1	0	0	0	0	1	0	0	0	0	1	0	0	0	1	0	0	1	1	0	0	1
65	1	Gumarey	1	1	52	0	0	2	7	3	13.5	0	2	0	1	0	0	3	3	3	1	0	0	0	0	1	1	1	0	0	1	1	1	0	0	0	0	1	0	0	1	1	0	0	1	0	0	0	0
66	1	Gumarey	1	1	40	0	0	2	8	3	13.9	0	2	0	1	0	0	3	3	3	1	0	0	0	0	1	1	1	0	0	0	0	1	0	0	0	0	1	0	0	0	0	0	0	1	0	0	0	0
67	1	Gumarey	1	1	60	0	0	2	12	4	20	0	3	1	1	0	0	2	1	2	1	0	0	0	0	1	1	1	0	0	1	0	0	1	1	0	1	1	0	0	0	1	0	1	1	1	0	0	0
68	1	Gumarey	1	1	46	0	0	2	6	2	1.6	0	3	1	1	0	0	2	1	2	4	0	0	0	0	1	0	1	0	0	1	1	1	0	0	0	1	0	0	0	0	1	0	0	1	1	0	0	0
69	1	Gumarey	1	0	62	0	0	1	4	3	14.1	0	2	0	1	0	0	2	1	2	4	0	0	1	1	1	0	1	0	1	1	1	1	0	0	0	0	0	1	0	1	1	0	0	1	0	0	0	0
70	1	Gumarey	1	1	36	1	4	2	6	2	10.1	0	2	0	1	0	0	2	1	2	3	0	0	0	0	1	0	1	0	0	1	1	1	0	0	0	0	1	0	0	1	0	0	0	1	1	0	0	0
71	1	Gumarey	1	0	45	0	0	1	5	2	24.1	0	4	0	1	1	0	2	1	2	1	0	0	1	1	1	1	1	0	0	0	0	0	0	0	0	0	1	0	0	0	1	0	0	1	1	0	0	0
72	1	Gumarey	1	0	42	0	0	2	5	6	4.7	0	2	0	1	0	0	2	1	2	1	0	0	0	0	1	0	1	0	0	1	0	1	1	0	0	0	1	0	0	1	1	0	1	1	1	0	0	0
73	1	Gumarey	1	1	56	0	0	2	8	4	28	1	2	1	1	1	0	2	1	2	1	1	0	1	1	1	0	1	0	0	1	0	0	0	1	0	1	0	0	0	1	0	0	0	1	0	0	0	0
74	1	Gumarey	1	1	50	0	0	2	6	2	16.8	0	2	0	1	0	0	2	1	2	1	0	0	1	1	1	0	1	0	0	1	1	1	1	0	0	1	0	0	0	1	0	0	1	1	1	0	0	0
75	1	Gumarey	3	0	38	0	0	2	6	2	3	0	2	1	1	0	0	2	1	3	3	0	0	0	0	1	0	1	0	1	1	0	0	0	1	0	0	1	0	0	1	0	0	1	1	0	0	0	0
76	1	Gumarey	3	0	45	0	0	2	6	4	5.6	0	2	0	1	0	0	2	1	2	1	0	0	0	0	1	1	1	0	0	1	1	0	0	0	0	1	1	0	0	1	1	0	1	1	1	0	0	0
77	1	Gumarey	1	1	38	0	0	2	8	4	3.9	0	1	1	1	0	0	2	1	3	1	0	0	0	0	1	1	1	0	0	1	1	0	0	0	0	1	1	0	0	1	0	0	0	1	0	0	0	0
78	1	Gumarey	1	1	60	0	0	2	8	2	32.1	1	2	0	1	0	0	2	1	2	1	0	0	0	0	1	1	1	0	0	1	0	0	0	0	0	1	1	0	0	1	0	0	1	1	1	1	0	0
79	1	M-Dahir	3	0	32	0	0	2	14	6	42	1	3	1	1	0	0	3	3	3	1	0	0	1	1	1	0	1	0	0	1	1	0	0	0	0	0	0	0	0	0	1	0	0	1	0	0	0	0
80	1	M-Dahir	3	0	40	0	0	2	15	4	32.9	1	4	1	1	0	0	2	1	2	1	0	0	1	1	1	0	1	0	0	1	0	0	0	1	0	0	0	0	0	0	1	0	0	1	1	0	0	1
81	1	M-Dahir	3	0	31	1	8	2	9	3	48.4	1	1	1	1	0	0	2	1	3	1	0	0	1	1	1	0	1	1	0	1	0	0	0	0	0	0	1	0	0	0	0	0	0	1	1	0	0	0
82	1	M-Dahir	3	0	70	1	5	2	8	3	24.2	0	2	0	1	0	0	2	1	3	1	0	0	1	1	1	1	1	1	0	0	0	1	0	1	0	0	0	0	0	0	0	0	1	1	0	0	0	1
83	1	M-Dahir	4	0	22	1	10	1	10	4	33.5	1	3	1	1	0	0	2	1	3	1	0	0	1	1	1	0	1	1	0	1	1	0	0	0	0	0	0	0	0	0	1	0	1	1	0	0	0	1
84	1	M-Dahir	6	0	80	0	0	1	7	4	0.5	0	1	0	1	0	0	2	1	3	4	0	0	0	0	1	0	1	1	0	1	1	0	0	0	0	0	0	0	0	0	0	0	0	0	0	0	0	0
85	1	M-Dahir	3	0	21	0	0	2	5	1	43.5	1	3	1	1	0	0	3	3	3	1	1	1	1	1	1	0	1	0	0	1	0	0	0	0	0	0	0	0	0	0	1	0	1	1	0	0	0	0
86	1	M-Dahir	1	1	74	0	0	2	13	8	28	1	5	1	1	0	0	2	1	2	4	0	0	1	1	1	1	1	0	0	1	1	0	0	1	0	0	1	0	0	0	1	0	0	1	1	0	0	0
87	1	M-Dahir	4	1	18	1	8	1	11	6	33.5	1	4	1	1	0	0	2	1	2	1	0	0	1	1	1	0	1	0	0	1	1	0	0	1	0	0	0	0	0	0	1	0	1	1	1	0	0	0
88	1	M-Dahir	3	0	25	0	0	2	11	6	45	1	4	0	1	0	0	2	1	2	4	0	0	1	1	1	1	1	0	0	1	0	0	0	0	0	0	0	0	0	0	1	0	0	1	0	0	0	1
89	1	M-Dahir	6	0	20	1	12	1	13	7	50.5	1	1	0	1	0	0	2	1	2	1	0	0	0	0	1	0	1	0	0	0	0	0	0	0	0	0	0	0	0	0	1	0	0	1	0	0	0	1
90	1	M-Dahir	1	1	36	0	0	2	6	1	15	0	3	1	1	0	0	3	3	3	1	1	0	0	0	1	0	1	1	0	0	0	0	0	0	0	1	0	0	0	0	0	1	0	1	0	0	0	1
91	1	M-Dahir	3	0	62	0	0	2	8	3	17.8	0	3	1	1	0	0	3	3	3	1	1	0	0	0	1	0	1	0	0	1	0	0	1	0	0	0	1	1	0	0	1	0	0	1	1	0	0	0
92	1	M-Dahir	3	0	52	0	0	2	4	2	8.8	0	2	1	1	0	0	3	3	3	1	1	1	0	0	1	0	1	0	1	1	0	1	0	0	0	1	0	0	0	0	0	0	1	0	1	0	0	1
93	1	M-Dahir	1	0	42	0	0	1	12	5	31.4	1	2	1	1	0	0	3	3	3	1	1	0	0	0	1	0	1	0	0	0	0	1	0	0	1	0	0	0	0	0	0	1	0	0	1	0	0	1
94	1	M-Dahir	1	0	80	0	0	2	5	1	2	0	2	0	1	0	0	3	3	2	1	0	0	0	0	1	0	1	0	0	1	0	0	0	0	0	0	0	0	0	0	0	0	1	1	1	0	0	0
95	1	M-Dahir	1	1	40	1	12	2	8	5	53.4	1	2	0	1	0	0	2	3	2	4	0	0	0	0	1	1	1	1	0	1	1	0	0	0	0	0	1	0	0	0	0	0	1	1	1	0	0	0
96	1	M-Dahir	3	0	28	0	0	2	6	2	50.2	1	2	1	1	0	0	2	1	2	3	0	0	0	0	1	0	1	0	0	0	0	0	0	0	0	0	1	1	0	0	0	0	0	1	0	1	0	0
97	1	M-Dahir	1	1	58	0	0	2	9	6	79.9	1	3	0	1	0	0	2	1	2	1	0	0	1	1	1	1	1	1	1	1	0	0	0	0	0	0	1	0	1	1	0	0	1	1	1	0	0	0
98	1	M-Dahir	1	1	38	1	12	2	7	1	36.5	1	2	1	1	0	0	1	1	2	2	1	0	0	0	1	1	1	1	0	1	0	0	0	1	0	0	1	0	0	0	0	0	1	1	1	1	0	1
99	1	M-Dahir	1	0	50	0	0	2	9	3	20.8	0	1	0	1	0	0	3	3	2	1	1	1	1	1	1	0	1	0	1	1	1	0	1	0	0	0	0	1	0	1	0	0	1	1	1	0	0	0
100	1	M-Dahir	1	1	48	0	0	2	7	5	12.5	0	2	1	1	0	0	2	1	2	2	0	0	0	0	1	1	1	1	1	0	0	0	0	0	0	0	0	0	0	0	1	0	0	1	0	0	0	0
101	1	M-Dahir	1	0	42	0	0	1	4	1	5	0	0	0	1	0	0	3	3	2	4	0	0	0	0	1	0	1	0	0	1	1	1	0	0	0	0	0	0	0	0	0	0	0	1	1	0	0	1
102	1	M-Dahir	4	1	21	1	10	1	9	3	38.6	1	1	0	1	0	0	2	1	2	1	0	0	0	0	1	1	1	1	1	1	1	1	0	1	0	0	0	0	1	0	0	0	1	1	1	0	0	0
103	1	M-Dahir	1	1	44	0	0	2	10	4	60.5	1	2	1	1	0	0	2	1	2	1	0	0	1	1	1	1	1	1	0	1	0	0	1	0	0	0	1	1	0	1	0	0	1	1	1	0	0	1
104	1	M-Dahir	6	0	25	0	0	2	7	1	13	0	3	1	1	0	0	2	1	2	4	1	1	0	0	1	1	1	1	0	1	1	0	0	0	0	0	1	1	0	0	0	0	0	1	1	0	0	1
105	1	M-Dahir	1	1	55	0	0	2	12	5	43.6	1	8	1	1	1	0	2	1	2	4	0	0	0	0	1	0	1	1	1	1	1	0	0	1	0	0	1	0	0	1	0	0	1	1	1	1	0	0
106	1	M-Dahir	1	1	72	0	0	2	12	5	11.9	0	1	1	1	0	0	2	1	2	4	0	0	0	0	1	1	1	1	0	1	1	0	0	1	0	0	1	0	0	1	0	0	1	1	1	0	0	1
107	1	M-Dahir	1	1	52	0	0	1	8	5	12.5	0	2	1	1	0	0	3	3	2	1	0	0	0	0	1	0	1	1	0	1	1	0	0	0	0	0	1	1	1	0	0	0	0	1	1	0	0	0
108	1	M-Dahir	1	1	45	0	0	2	10	5	3.5	0	3	1	1	0	0	2	1	2	4	0	0	0	0	1	1	0	0	0	0	0	1	1	0	0	0	0	0	0	0	0	0	0	0	0	0	0	0
109	1	M-Dahir	1	0	39	0	0	1	5	4	13.3	0	2	0	1	0	0	3	3	2	1	0	0	0	0	1	1	1	1	1	1	0	0	0	0	0	0	1	0	0	1	0	0	1	1	1	0	0	1
110	1	M-Dahir	1	0	35	0	0	2	5	3	13.5	0	2	0	1	0	0	2	1	2	2	0	0	1	1	1	0	1	1	1	0	0	0	0	0	0	0	0	0	0	0	0	0	1	0	0	0	0	0
111	1	M-Dahir	1	1	68	0	0	2	9	3	3.3	0	1	0	1	0	0	2	1	2	1	0	0	1	1	1	0	1	0	0	1	0	0	0	0	0	0	1	0	0	0	0	0	1	1	0	0	0	0
112	1	M-Dahir	1	1	47	0	0	2	7	4	16	0	1	1	1	0	0	2	1	2	1	0	0	1	1	1	0	1	0	0	1	1	0	0	1	0	0	1	0	0	0	1	0	1	1	1	0	0	0
113	1	M-Dahir	1	1	43	0	0	2	8	4	10.5	0	2	0	1	0	0	2	1	2	1	0	0	1	1	1	0	1	0	0	1	1	1	0	0	1	0	0	0	0	0	0	0	1	1	1	0	0	1
114	1	M-Dahir	1	1	52	0	0	2	8	3	17	0	2	1	1	0	0	3	3	3	1	0	0	0	0	1	1	1	0	0	1	1	0	0	0	0	0	1	0	0	0	0	1	1	1	0	0	0	0
115	1	M-Dahir	1	1	44	0	0	2	9	3	14.9	0	2	1	1	0	0	2	1	2	1	0	0	1	1	1	0	1	0	0	1	1	0	0	0	0	1	0	0	0	0	0	0	0	1	0	0	0	0
116	1	M-Dahir	1	1	42	0	0	2	7	4	17.3	0	1	0	1	0	0	3	3	3	1	0	0	1	1	1	0	1	0	0	1	1	0	0	0	0	0	1	0	0	0	0	0	0	1	0	0	0	0
117	1	M-Dahir	1	1	50	0	0	2	9	4	24	0	2	0	1	0	0	2	1	2	1	0	0	1	1	1	0	1	0	0	1	1	0	0	0	0	0	1	0	0	0	1	0	0	1	0	0	0	1
118	1	M-Dahir	1	1	55	0	0	2	9	5	17.7	0	3	0	1	0	0	2	1	2	1	0	0	1	1	1	0	1	0	0	1	1	0	0	0	0	0	0	0	0	0	1	0	0	1	0	0	0	0
119	1	M-Dahir	1	1	50	0	0	2	7	3	14.6	0	2	0	1	0	0	2	3	2	1	0	0	0	0	1	1	1	0	0	1	1	0	0	0	0	1	0	0	0	0	1	0	0	1	0	0	0	1
120	1	M-Dahir	1	1	38	0	0	2	6	2	13	0	1	1	1	0	0	2	1	2	1	0	0	1	1	1	0	1	0	0	1	1	0	0	0	0	0	1	0	0	0	0	0	1	1	1	0	0	0
121	1	M-Dahir	1	0	50	0	0	2	10	4	11.6	0	1	0	1	0	0	2	1	3	1	0	0	1	1	1	0	1	0	0	1	1	0	0	0	0	1	0	0	0	0	0	0	1	1	0	0	0	0
122	1	M-Dahir	1	0	55	0	0	1	8	3	16.1	0	3	0	1	0	0	2	1	2	1	0	0	1	1	1	0	1	0	0	1	1	1	0	0	0	1	0	0	0	0	0	0	1	1	0	0	0	0
123	1	Duale	1	1	50	0	0	2	7	2	13.5	0	2	0	1	0	0	2	1	2	1	0	0	1	1	1	0	1	0	0	0	0	0	0	0	0	0	0	0	0	0	0	0	0	1	0	0	0	0
124	1	Duale	1	1	56	0	0	2	9	3	18.9	0	2	0	1	0	0	2	1	2	1	0	0	0	0	1	0	1	0	0	1	1	0	0	0	0	0	0	0	0	0	0	0	1	1	0	0	0	1
125	1	Duale	3	0	50	0	0	2	8	2	9.5	0	2	0	1	0	0	2	1	3	1	0	0	0	0	1	1	1	0	0	1	1	0	0	0	0	1	0	0	0	0	0	0	1	1	0	0	0	1
126	1	Duale	1	1	56	0	0	2	7	3	20.5	0	1	1	1	0	0	3	3	3	1	0	0	0	0	1	0	1	0	0	1	1	0	0	1	0	0	0	0	0	0	0	0	1	1	0	0	0	1
127	1	Duale	1	1	60	0	0	2	8	3	12	0	2	0	1	0	0	2	1	3	1	0	0	1	1	1	0	1	0	0	1	1	0	0	0	0	1	0	0	0	0	0	0	1	1	0	0	0	0
128	1	Dabar matan	1	1	53	0	0	2	6	3	18.2	0	2	0	1	0	0	2	3	2	1	0	0	1	1	1	0	1	0	0	0	0	0	0	0	0	0	0	0	0	0	0	0	0	1	0	0	0	0
129	1	Dabar matan	1	1	56	0	0	2	9	4	16.3	0	2	0	1	0	0	2	1	3	4	0	0	1	1	1	0	1	0	0	1	1	0	0	0	0	1	0	0	0	0	0	0	1	1	0	0	0	0
130	1	Dabar matan	1	0	44	0	0	1	7	2	12.6	0	2	0	1	0	0	3	3	3	1	0	0	0	0	1	0	1	0	0	1	1	0	0	0	0	1	0	0	0	0	0	0	1	1	1	0	0	0
131	1	Dabar matan	1	1	49	0	0	2	9	3	20.3	0	1	1	1	0	0	3	3	3	1	0	0	0	0	1	0	1	0	0	1	1	0	0	0	0	1	0	0	0	0	0	0	1	1	0	0	0	0
132	1	Duale	1	0	41	0	0	2	8	4	20.5	0	2	0	1	1	0	2	1	2	1	0	0	0	0	1	1	1	1	1	1	0	0	0	0	0	0	1	0	0	0	0	0	1	1	0	1	0	0
133	1	Duale	1	0	58	0	0	1	7	4	67.1	1	2	1	1	1	1	1	1	2	3	0	0	1	1	1	1	1	1	0	1	1	0	0	1	0	0	1	1	0	0	0	0	1	1	1	1	0	0
134	1	Duale	1	0	75	0	0	2	10	2	39.6	1	1	0	1	1	1	2	3	2	4	0	0	0	0	1	0	1	1	1	1	0	0	0	0	0	0	1	1	0	0	1	0	1	1	1	0	0	1
135	1	Duale	1	1	58	0	0	2	11	4	19	0	5	1	1	1	1	1	1	2	3	0	0	1	1	1	1	1	1	0	1	0	0	0	0	0	0	1	1	0	0	0	0	1	1	0	1	0	1
136	1	Duale	4	1	51	0	0	2	9	5	43.5	1	3	1	1	1	1	1	1	2	1	0	0	0	0	1	1	1	1	1	1	1	0	0	0	0	0	1	0	0	1	0	0	1	1	1	0	0	0
137	1	Duale	1	1	52	1	12	2	5	2	30	1	2	1	1	0	0	1	1	2	3	0	0	0	0	1	1	1	1	1	1	0	0	0	0	0	0	1	1	0	1	0	0	1	1	1	0	0	1
138	1	Duale	1	0	42	0	0	2	6	4	69	1	3	0	1	1	0	2	1	2	1	0	0	1	1	1	1	1	1	1	1	0	0	0	0	0	0	1	0	1	0	0	1	0	1	1	0	0	0
139	1	Duale	1	1	50	0	0	2	5	1	46.5	1	2	1	1	0	0	1	1	2	1	1	1	1	1	1	1	1	1	1	1	1	0	0	1	0	0	0	1	0	0	0	0	1	1	1	0	0	1
140	1	Duale	1	1	55	0	0	2	9	5	44.3	1	3	0	1	1	1	1	1	2	1	1	1	0	0	1	0	1	1	1	1	1	0	0	0	0	0	0	1	0	0	0	0	0	1	0	0	0	1
141	1	Duale	1	1	30	1	14	2	5	2	19.4	0	1	1	1	1	1	1	1	2	3	0	0	0	0	1	1	1	1	0	1	0	0	0	0	0	1	1	1	0	0	0	1	1	1	1	1	0	1
142	1	Duale	1	1	40	1	8	2	9	5	26	0	3	1	1	1	1	2	1	2	2	0	0	1	1	1	1	1	0	0	1	1	0	0	0	0	1	0	0	0	1	1	0	0	1	0	0	0	0
143	1	Duale	1	1	32	1	12	1	4	1	24	0	2	0	1	1	1	1	1	2	2	0	0	1	1	1	1	1	0	1	1	1	0	0	0	0	0	0	0	0	0	1	0	0	1	1	0	0	0
144	1	Duale	3	0	63	1	7	2	7	3	38.5	1	1	1	1	0	0	2	1	2	2	0	0	1	1	1	1	1	0	0	1	1	0	0	0	0	0	0	0	0	0	0	0	0	1	0	0	0	0
145	1	Duale	3	0	20	0	0	2	3	0	0.3	0	2	0	1	0	0	1	1	2	1	0	0	1	1	1	1	0	1	0	0	0	0	0	0	0	0	0	0	0	0	1	0	1	1	1	0	0	0
146	1	Duale	1	1	30	1	12	2	4	0	18	0	2	0	1	1	0	2	1	2	4	0	0	1	1	1	1	1	0	0	1	0	0	0	0	0	0	0	0	0	0	1	0	0	1	1	0	0	0
147	1	Duale	1	1	44	0	0	2	10	5	30	1	2	1	1	1	1	1	1	2	2	0	0	1	1	1	1	1	1	0	1	1	0	0	0	0	1	1	0	0	0	0	0	0	0	0	0	0	0
148	1	Duale	5	1	36	0	0	2	7	0	10	0	4	1	1	0	0	2	1	2	1	0	0	1	1	1	0	1	1	0	1	0	0	0	1	0	0	0	1	1	0	1	0	0	1	1	0	0	1
149	1	Duale	5	1	75	0	0	2	12	5	14	0	2	0	1	0	0	2	1	2	1	0	0	1	1	1	1	1	0	0	1	0	0	0	1	0	0	0	0	0	0	0	0	0	1	0	0	0	0
150	1	Duale	1	1	48	0	0	2	14	5	28	1	5	1	1	0	0	1	1	2	1	0	0	1	1	1	1	1	1	0	1	1	0	0	1	0	0	1	0	0	0	1	0	0	1	1	0	0	0
151	1	Duale	1	1	35	1	12	2	6	2	54	1	2	1	1	1	1	1	1	2	1	0	0	1	1	1	1	1	1	0	1	0	0	0	0	0	0	0	0	0	0	1	0	0	1	0	0	0	1
152	1	Gona	3	0	50	0	0	2	10	4	16.5	0	4	0	1	1	0	1	1	2	4	0	0	1	1	1	0	1	0	1	1	1	0	0	0	0	0	1	0	0	0	1	0	0	1	0	0	0	0
153	1	Gona	1	0	42	0	0	2	7	2	9	0	1	0	1	0	0	3	3	3	1	0	0	1	1	1	0	1	0	0	1	1	0	0	0	0	0	0	0	0	0	0	0	0	1	0	0	0	0
154	1	Gona	3	0	40	0	0	2	7	3	31	1	2	1	1	0	0	3	3	2	2	0	0	0	0	1	1	0	0	1	0	0	1	0	0	0	0	0	0	0	0	0	0	0	0	0	0	0	0
155	1	Gona	1	1	57	0	0	2	8	2	28	1	2	0	1	0	0	3	3	2	1	0	0	1	1	1	0	1	0	0	1	1	0	0	0	0	0	0	0	0	0	0	0	1	1	0	0	0	0
156	1	Gona	1	1	50	0	0	2	9	0	19	0	2	0	1	0	0	3	3	3	1	0	0	1	1	1	0	1	0	0	1	1	0	0	0	0	0	0	0	0	0	0	0	0	1	0	0	0	1
157	1	Gona	1	1	50	0	0	2	8	2	20.5	0	1	1	1	0	0	3	3	3	1	0	0	1	1	1	0	1	0	0	1	1	0	0	0	0	1	0	0	0	0	0	0	0	1	0	0	0	0
158	1	Gona	3	0	34	0	0	2	6	4	24.2	0	1	1	1	0	0	3	3	2	1	0	0	1	1	1	1	1	1	0	0	0	0	0	0	0	0	0	0	0	0	1	0	0	1	0	0	0	0
159	1	Gona	3	0	65	0	0	2	9	4	10.9	0	2	1	1	0	0	2	1	2	1	0	0	1	1	1	0	1	0	0	1	1	0	0	0	0	1	0	0	0	0	0	0	1	1	1	0	1	0
160	1	Gona	1	1	60	0	0	2	8	3	23.5	0	2	0	1	0	0	2	1	2	1	0	0	1	1	1	0	1	0	0	1	0	0	0	0	0	0	0	0	0	0	1	0	0	1	0	0	0	0
161	1	Gona	1	1	52	0	0	2	8	2	16.7	0	2	0	1	0	0	3	3	3	1	0	0	1	1	1	0	1	0	0	1	1	0	0	0	0	1	0	0	0	0	0	0	1	1	0	0	0	0
162	1	Gona	3	0	40	0	0	2	9	4	31	1	2	1	1	0	0	2	1	3	4	0	0	1	1	1	1	1	1	0	1	1	0	0	0	0	0	0	0	0	0	1	0	0	1	0	0	0	0
163	1	Gona	4	1	20	1	8	1	11	5	42	1	3	1	1	0	0	2	1	2	1	0	0	1	1	1	1	1	0	1	1	0	0	0	0	0	0	1	0	0	0	1	0	1	1	1	0	0	0
164	1	Gona	1	0	48	0	0	2	8	2	13	0	2	1	1	0	0	2	1	2	1	0	0	0	0	1	1	1	1	1	1	1	0	0	0	0	1	0	1	0	0	0	1	0	1	0	0	0	0
165	1	Gona	1	1	54	0	0	2	10	3	30	1	1	0	1	0	0	3	3	2	1	1	1	1	1	1	1	1	1	1	1	0	1	0	0	0	0	0	0	0	0	1	0	1	1	1	0	0	0
166	1	Gona	1	0	48	0	0	1	9	5	19.6	0	1	0	1	0	0	3	3	2	1	0	0	0	0	1	1	1	1	1	1	0	0	0	0	0	0	0	1	0	0	0	0	1	1	1	0	0	0
167	1	Qalanqal	1	0	65	0	0	2	10	0	100.5	1	1	1	1	0	0	2	3	3	1	0	0	1	1	1	1	1	1	0	1	0	0	0	0	0	0	0	1	0	0	0	0	1	1	1	0	0	0
168	1	Qalanqal	1	1	60	0	0	2	8	1	44.6	1	1	1	1	0	0	2	1	2	1	0	0	1	1	1	0	1	1	0	1	0	1	0	0	0	1	1	1	0	1	1	0	0	1	1	0	0	0
169	1	Qalanqal	3	0	22	0	0	2	5	1	53	1	1	0	1	0	0	3	3	3	1	0	0	0	0	1	0	1	1	1	1	1	0	0	0	0	1	1	1	0	0	0	0	1	1	1	0	0	1
170	1	Qalanqal	3	0	26	0	0	2	6	0	20.1	0	1	0	1	0	0	3	3	2	1	0	0	0	0	1	1	1	1	1	1	0	0	0	1	0	0	0	1	0	0	0	0	1	1	1	0	0	0
171	1	Qalanqal	1	1	42	0	0	2	5	1	36.3	1	1	1	1	0	0	3	3	3	1	1	1	1	1	1	1	1	1	0	1	1	0	0	1	0	0	1	0	0	0	0	0	0	1	1	0	0	0
172	1	Qalanqal	1	1	56	0	0	2	9	4	18.8	0	1	0	1	0	0	2	1	2	1	0	0	1	1	1	0	1	0	0	1	0	0	0	0	0	0	0	0	0	0	0	0	0	1	0	0	0	0
173	1	Qalanqal	1	1	35	0	0	2	5	2	9	0	2	0	1	0	0	2	1	3	1	0	0	1	1	1	0	1	0	0	1	0	0	0	0	0	1	1	0	0	0	1	0	0	1	1	0	0	0
174	1	Qalanqal	3	0	30	0	0	2	8	0	93	1	5	0	1	0	0	2	1	3	1	0	0	1	1	1	1	1	0	0	1	1	1	0	1	0	1	0	0	0	0	1	0	1	1	0	0	0	0
175	1	Qalanqal	1	1	60	0	0	2	14	6	41	1	3	0	1	0	0	3	3	3	1	0	0	1	1	1	1	1	1	0	1	1	0	0	1	0	0	0	0	0	1	1	0	0	1	1	0	0	0
176	1	Qalanqal	1	0	50	0	0	1	8	2	31.6	1	2	0	1	0	0	3	3	3	1	0	0	1	1	1	1	1	0	1	1	0	0	0	0	0	0	0	0	0	0	1	0	0	1	1	0	0	0
177	1	Qalanqal	3	0	46	0	0	2	12	6	34	1	2	1	1	0	0	3	3	3	4	0	0	1	1	1	1	1	1	0	1	1	0	0	0	0	0	1	0	0	0	1	0	0	1	1	0	0	0
178	1	Qalanqal	3	0	35	0	0	2	11	6	49.5	1	2	0	1	0	0	3	3	3	1	0	0	1	1	1	1	1	0	1	1	1	0	0	0	0	0	0	0	0	1	0	0	0	1	0	0	0	1
179	1	Qalanqal	1	1	36	0	0	2	6	1	17	0	2	0	1	0	0	3	3	2	4	0	0	1	1	1	1	1	1	0	1	0	0	0	1	0	0	0	0	0	0	0	0	1	1	0	0	0	0
180	1	Qalanqal	1	1	65	0	0	2	11	0	26	0	4	0	1	0	0	3	3	3	1	0	0	1	1	1	0	1	1	0	1	0	0	0	0	0	0	1	0	0	0	1	0	0	1	1	0	0	1
181	1	Qalanqal	1	1	50	0	0	2	10	4	46	1	2	0	1	0	0	3	3	3	1	0	0	1	1	1	1	1	1	0	1	1	0	0	0	0	1	0	0	0	0	1	0	1	1	0	0	0	1
182	1	Qalanqal	1	1	58	0	0	2	10	0	66.5	1	1	0	1	0	0	2	2	2	1	0	0	0	0	1	0	1	0	1	1	0	0	0	0	0	0	1	0	0	0	0	0	1	1	1	0	0	0
183	1	Qalanqal	3	0	38	0	0	2	8	6	43.1	1	2	0	1	0	0	3	3	3	1	0	0	0	0	1	0	1	0	0	1	1	0	0	0	0	0	0	0	0	0	0	0	0	1	1	0	0	0
184	1	Qalanqal	4	1	28	1	13	1	9	5	51.3	1	3	1	1	0	0	2	1	2	1	0	0	1	1	1	0	1	1	1	1	0	0	0	0	0	0	0	1	1	0	0	0	0	1	1	0	0	0
185	1	Sarman	3	0	32	0	0	2	10	3	25	0	1	0	1	0	0	1	1	2	1	0	0	1	1	1	1	0	1	0	1	0	0	0	0	0	1	1	0	0	0	0	0	0	0	0	0	0	0
186	1	Sarman	1	1	73	0	0	2	21	2	9.7	0	1	0	1	0	0	2	1	3	1	0	0	1	1	1	0	0	0	1	0	0	0	0	0	0	0	1	0	0	0	0	0	0	0	0	0	0	0
187	1	Sarman	3	0	27	1	8	2	6	2	49.5	1	2	0	1	0	0	2	1	3	1	0	0	1	1	1	1	1	0	1	1	1	0	0	0	0	0	1	0	0	1	1	0	1	1	0	0	0	1
188	1	Sarman	3	0	85	0	0	1	6	2	39	1	1	0	1	0	0	2	1	3	1	0	0	1	1	1	1	1	0	0	1	0	0	0	0	0	0	0	0	0	0	0	0	0	1	1	0	0	1
189	1	Sarman	3	0	44	0	0	2	6	1	20	0	2	0	1	0	0	2	1	3	1	0	0	1	1	1	1	1	0	1	1	0	0	0	0	0	0	1	0	0	1	1	0	1	1	1	0	0	0
190	1	Sarman	1	1	40	1	8	2	6	3	13.5	0	2	0	1	0	0	2	1	3	4	0	0	1	1	1	1	1	0	0	0	0	0	0	0	0	0	1	0	0	0	1	0	0	1	0	0	0	0
191	1	Sarman	3	0	28	0	0	2	8	2	28.5	1	2	1	1	0	0	2	1	2	1	0	0	1	1	1	1	1	0	1	1	1	0	0	1	0	0	0	0	0	1	1	0	0	1	1	0	0	1
192	1	Sarman	1	1	25	0	0	2	3	0	18	0	2	0	1	0	0	2	1	2	1	0	0	1	1	1	1	1	0	1	1	1	0	0	0	0	0	0	0	0	0	1	0	0	1	1	0	0	0
193	1	Sarman	1	1	80	0	0	2	16	8	13.6	0	2	1	1	0	0	2	1	2	1	0	0	1	1	1	1	1	1	0	1	1	0	0	0	0	0	1	0	0	0	0	0	0	1	1	0	0	1
194	1	Sarman	3	0	48	0	0	2	12	3	25.5	0	4	0	1	0	0	1	1	2	4	0	0	1	1	1	1	1	0	0	1	0	0	0	0	0	0	0	0	0	0	1	0	0	1	1	0	0	1
195	1	Sarman	1	1	78	0	0	2	10	5	32	1	3	0	1	0	0	1	1	2	4	0	0	1	1	1	1	1	0	1	1	1	0	0	0	0	0	0	0	0	0	1	0	0	1	1	0	0	0
196	1	Sarman	3	0	42	0	0	2	6	2	18.2	0	1	1	1	0	0	2	1	2	1	0	0	1	1	1	0	1	0	1	1	0	0	0	0	0	0	1	0	0	0	0	0	0	1	1	0	0	0
197	1	Sarman	4	0	25	0	0	2	5	1	17.5	0	2	1	1	0	0	2	1	2	4	0	0	1	1	1	1	1	0	1	1	0	0	0	1	0	0	0	0	0	0	0	0	0	1	1	0	0	0
198	1	Sarman	1	0	38	0	0	1	5	4	11.6	0	1	0	1	0	0	3	3	2	1	0	0	0	0	1	1	1	1	0	1	1	0	0	0	0	0	1	1	0	0	1	0	1	1	1	0	0	1
199	1	Sarman	1	0	55	0	0	1	7	3	6.7	0	0	0	1	0	0	2	2	2	1	0	0	0	0	1	1	1	1	0	1	0	0	0	0	0	0	1	1	0	0	0	1	0	1	1	0	0	0
200	1	Sarman	1	1	60	0	0	2	8	4	16	0	1	0	1	0	0	2	1	2	1	1	1	1	1	1	1	1	0	0	0	0	0	0	1	0	0	0	1	0	1	0	0	0	1	1	0	0	1
201	1	Sarman	1	0	58	0	0	1	8	4	18	0	1	0	1	0	0	2	1	2	1	0	0	0	0	1	1	1	0	0	1	0	0	0	0	0	0	1	0	0	0	0	0	0	1	1	0	0	0
202	1	Sarman	1	1	48	0	0	2	7	4	72	1	2	1	1	0	0	1	1	2	3	0	0	1	0	1	1	1	1	1	1	1	0	0	1	0	1	1	1	1	1	0	0	1	1	1	1	0	1
203	1	Sarman	1	0	78	0	0	2	14	5	93.7	1	2	0	1	0	0	2	1	2	4	0	0	0	0	1	1	1	1	1	1	0	0	0	0	0	0	0	0	0	0	1	0	1	1	1	0	0	0
204	1	Sarman	1	0	52	0	0	1	10	2	21.4	0	1	0	1	0	0	2	1	2	1	0	0	0	0	1	0	0	0	1	1	0	1	0	0	0	0	0	0	0	0	0	0	0	0	0	0	0	0
205	1	Sarman	1	0	52	0	0	2	6	2	13.5	0	2	0	1	0	0	3	3	3	1	0	0	1	1	1	0	1	0	0	1	1	0	0	0	0	0	0	0	0	0	0	0	1	1	0	0	0	0
206	1	Sarman	1	1	50	0	0	2	9	3	11.8	0	1	1	1	0	0	2	1	2	1	0	0	1	1	1	1	1	0	0	1	1	0	0	0	0	0	0	0	0	0	0	0	1	1	0	0	0	0
207	1	Sarman	1	1	60	0	0	2	8	5	9.9	0	1	0	1	0	0	3	3	3	2	0	0	1	1	1	0	0	1	0	0	0	0	0	1	0	0	0	0	0	0	0	0	0	0	0	0	0	0
208	1	Sarman	1	1	55	0	0	2	11	3	12.1	0	2	0	1	0	0	3	3	3	1	0	0	1	1	1	1	1	0	0	1	1	0	0	0	0	1	0	0	0	0	0	0	1	1	0	0	0	0
209	1	Sarman	1	0	43	0	0	2	8	2	10	0	2	1	1	0	0	3	3	3	1	0	0	1	1	1	1	1	0	0	1	0	0	0	0	0	0	0	0	0	0	0	0	0	1	0	0	0	0
210	1	Sarman	3	0	42	0	0	2	8	2	9	0	2	0	1	0	0	3	3	3	1	0	0	1	1	1	1	1	0	0	1	1	0	0	1	0	1	0	0	0	0	1	0	0	1	1	0	0	0
211	1	Sarman	6	0	70	0	0	2	9	1	55	1	4	1	1	0	0	1	1	2	4	0	0	1	1	1	0	1	0	0	0	0	0	0	0	0	0	0	0	0	0	0	0	1	1	0	0	0	0
212	1	Sarman	1	1	50	0	0	2	8	4	16	0	1	1	1	0	0	3	3	3	1	0	0	0	0	1	0	0	0	0	0	0	0	0	0	0	0	0	0	0	0	0	0	0	1	0	0	0	0
213	1	Sarman	1	0	30	0	0	2	10	1	10.5	0	2	0	1	0	0	3	3	2	1	0	0	1	1	1	0	1	0	0	1	1	0	0	0	0	0	0	0	0	0	0	0	1	1	0	0	0	0
214	1	Sarman	3	0	27	0	0	2	6	2	3	0	2	0	1	0	0	3	3	3	3	0	0	1	1	1	0	1	0	0	1	1	0	0	0	0	1	0	0	0	0	0	0	0	1	0	0	0	0
215	1	Sarman	3	0	50	0	0	2	8	3	16	0	2	0	1	0	0	2	1	2	1	0	0	1	1	1	0	1	0	0	1	1	0	0	0	0	0	0	0	0	0	0	0	1	0	0	0	0	0
216	1	Sarman	3	0	52	0	0	2	6	2	10	0	2	0	1	0	0	2	1	2	1	0	0	1	1	1	0	1	1	0	1	1	0	0	0	0	1	0	0	0	0	0	0	1	1	0	0	0	0
217	1	Sarman	3	0	35	0	0	2	9	1	35	1	2	0	1	0	0	2	1	2	1	0	0	1	1	1	0	1	0	0	1	1	0	0	0	0	0	0	0	0	0	0	0	1	1	1	0	0	0
218	1	Sarman	4	1	31	0	0	2	7	3	2	0	2	0	1	0	0	3	3	3	3	1	0	1	1	1	0	1	0	0	0	0	0	0	0	0	0	0	0	0	0	1	0	0	1	1	0	1	0
219	1	Sarman	3	0	51	0	0	2	10	3	11.5	0	1	0	1	0	0	2	1	2	1	0	0	0	0	1	0	0	0	0	0	0	0	0	0	0	0	0	0	0	0	0	0	0	0	0	0	0	0
220	1	Gababa	1	1	28	0	0	1	2	0	55	1	2	1	1	0	0	3	3	3	1	1	1	1	1	1	1	1	0	1	1	1	0	0	1	0	0	1	0	0	1	1	0	0	1	1	0	0	0
221	1	Gababa	1	1	55	0	0	2	8	2	91.5	1	2	1	1	0	0	3	3	3	1	1	1	1	1	1	1	1	0	1	0	0	0	1	0	0	0	1	0	0	1	0	0	0	1	1	0	0	0
222	1	Gababa	1	1	45	0	0	2	11	3	34	1	2	0	1	0	0	3	3	3	1	0	0	1	1	1	1	1	0	1	1	1	0	0	1	0	1	0	0	0	1	1	0	0	1	1	0	0	0
223	1	Gababa	4	1	30	0	0	2	9	3	42	1	3	0	1	0	0	3	3	3	1	0	0	1	1	1	1	1	0	0	1	0	0	0	0	0	0	1	0	0	0	1	0	1	1	1	0	0	0
224	1	Gababa	1	1	65	0	0	2	8	0	24.5	0	5	0	1	0	0	3	3	3	1	0	0	1	1	1	1	1	1	1	1	0	0	0	0	0	0	1	0	0	0	1	0	1	1	0	0	0	1
225	1	Gababa	3	0	50	0	0	2	8	2	23.5	0	3	0	1	0	0	3	3	3	3	0	0	1	1	1	1	1	1	1	1	1	0	0	0	0	1	0	0	0	0	1	0	0	1	1	0	0	0
226	1	Gababa	1	1	40	1	7	2	4	0	78	1	3	0	1	0	0	3	3	3	1	0	0	1	1	1	1	1	0	1	1	0	0	0	0	0	1	1	0	0	0	0	0	0	1	0	0	0	1
227	1	Gababa	1	1	40	0	0	2	10	1	10.6	0	1	0	1	0	0	3	3	3	1	1	1	0	0	1	1	0	1	0	0	0	0	0	0	0	0	0	0	0	0	1	0	0	1	1	0	0	0
228	1	Gababa	3	0	45	0	0	2	5	1	39	1	4	0	1	0	0	3	3	3	1	0	0	1	1	1	1	1	0	0	1	0	0	0	0	0	0	1	0	0	0	1	0	0	1	1	0	0	0
229	1	Gababa	3	0	35	0	0	2	7	3	156	1	5	0	1	0	0	3	3	3	1	1	1	1	1	1	1	1	1	0	1	0	0	0	0	0	0	1	0	0	0	1	0	1	1	1	0	0	1
230	1	Gababa	1	0	70	0	0	1	6	0	51	1	2	0	1	0	0	3	3	3	1	0	0	1	1	1	1	1	0	0	1	1	0	0	0	0	0	1	0	0	0	1	0	0	1	1	0	0	0
231	1	Gababa	3	0	28	0	0	2	7	0	26	0	5	1	1	0	0	3	3	3	1	1	1	1	1	1	1	1	1	1	1	0	0	0	0	0	0	0	0	0	0	1	0	0	1	0	0	0	0
232	1	Gababa	1	1	41	0	0	2	8	2	19.5	0	3	1	1	0	0	3	3	3	1	0	0	1	1	1	1	1	0	0	1	0	0	0	0	0	0	1	0	0	1	1	0	0	1	1	0	0	1
233	1	Gababa	1	1	20	0	0	2	3	0	42	1	2	0	1	0	0	3	3	3	1	0	0	1	1	1	1	1	1	0	1	1	0	0	0	0	0	1	0	0	0	1	0	1	1	1	0	0	0
234	1	Gababa	4	1	18	0	0	1	10	0	17	0	1	0	1	0	0	3	3	3	1	0	0	1	1	1	1	1	0	1	1	1	0	0	1	0	0	1	0	0	0	1	0	0	1	1	0	0	0
235	1	Gababa	1	1	34	0	0	2	7	1	40.5	1	2	0	1	0	0	3	3	3	1	0	0	0	0	1	0	0	0	0	0	0	0	0	0	0	0	0	0	0	0	0	0	0	1	0	0	0	0
236	1	Gababa	1	1	78	0	0	2	7	2	14.5	0	3	0	1	0	0	3	3	3	1	0	0	1	1	1	1	1	1	1	1	1	1	0	0	0	0	1	1	0	1	0	0	1	1	1	1	0	1
237	1	Gababa	1	1	60	0	0	2	12	2	35.5	1	3	1	1	0	0	3	3	3	1	0	0	1	1	1	0	1	0	1	1	0	1	1	0	0	0	1	1	0	1	0	0	1	1	1	1	0	0
238	1	Gababa	3	0	40	0	0	2	10	1	86	1	4	0	1	0	0	3	3	3	1	0	0	1	1	1	1	1	1	1	1	1	0	0	1	0	0	1	1	0	1	0	0	1	1	1	1	0	0
239	1	Gababa	4	1	22	0	0	1	10	1	61	1	3	0	1	0	0	3	3	3	1	0	0	1	1	1	1	1	0	1	1	1	0	1	0	1	0	0	1	0	1	0	0	1	1	1	0	1	0
240	1	Gababa	1	1	32	0	0	2	7	1	100.9	1	3	1	1	0	0	3	3	3	1	0	0	0	0	1	1	1	0	1	1	0	0	1	0	0	0	1	1	0	1	0	0	1	1	1	0	0	1
241	1	Gababa	1	1	80	0	0	2	5	1	76	1	4	0	1	0	0	3	3	3	1	0	0	1	1	1	0	1	1	1	1	1	0	0	1	0	0	1	0	0	1	0	1	1	1	1	0	0	0
242	1	Gababa	1	1	50	0	0	2	10	1	31.3	1	3	0	1	0	0	3	3	3	1	0	0	1	1	1	1	1	0	1	1	0	1	0	0	0	0	1	0	0	1	0	0	1	1	1	1	1	0
243	1	Gababa	3	0	30	0	0	2	6	2	139.5	1	1	1	1	0	0	3	3	3	1	0	0	0	0	1	1	1	1	0	1	1	0	0	0	0	0	1	1	0	1	0	0	1	1	1	0	0	0
244	1	Gababa	3	0	32	0	0	2	6	0	30.5	1	2	0	1	0	0	3	3	3	1	0	0	1	1	1	0	1	1	1	1	0	0	0	0	0	0	1	1	1	0	0	0	1	1	1	0	0	1
245	1	Gababa	3	0	62	0	0	2	5	0	75.5	1	3	0	1	0	0	3	3	3	1	0	0	1	1	1	1	1	0	0	0	0	0	0	0	0	0	0	1	0	0	1	0	1	1	1	0	0	0
246	1	Gababa	3	0	51	0	0	2	10	0	92.5	1	2	1	1	0	0	3	3	3	1	0	0	1	1	1	1	1	1	1	1	1	0	1	1	0	0	0	1	0	0	0	1	0	1	1	0	0	1
247	1	Gababa	1	1	38	0	0	2	8	0	31.8	1	2	0	1	0	0	3	3	3	1	0	0	1	1	1	1	1	1	1	1	0	0	0	0	0	0	1	0	0	1	0	1	0	1	1	0	0	1
248	1	Gababa	1	1	55	0	0	2	8	1	6	0	2	0	1	0	0	3	3	3	1	0	0	1	1	1	0	1	0	1	1	0	0	0	0	0	0	1	1	0	1	0	0	1	1	1	0	0	0
249	1	Gababa	1	1	41	0	0	2	6	1	18	0	1	1	1	0	0	3	3	3	1	1	1	1	1	1	1	1	1	1	1	0	0	0	0	0	0	1	0	0	0	0	0	0	1	1	0	0	1
250	1	Gababa	5	1	55	0	0	1	9	0	62	1	2	0	1	0	0	3	3	3	3	0	0	1	1	1	1	1	1	1	1	1	0	0	1	0	1	1	0	0	0	1	1	1	1	1	0	0	0
251	1	Torabora	1	0	51	0	0	2	10	3	42	1	4	1	1	0	1	2	1	2	2	0	0	0	0	1	1	1	0	0	1	1	0	0	0	1	0	1	0	0	0	0	0	0	0	0	0	0	0
252	1	Torabora	1	0	56	0	0	1	7	0	23.7	0	3	1	1	1	1	1	1	2	2	0	0	1	1	1	0	1	1	1	1	1	0	0	0	0	0	0	1	0	0	1	0	0	1	0	0	0	1
253	1	Torabora	1	0	70	0	0	1	7	3	6.5	0	3	1	1	0	0	2	1	2	4	0	0	1	1	1	0	0	1	0	1	1	0	0	0	0	1	1	0	0	0	0	0	0	0	0	0	0	0
254	1	Torabora	3	0	41	0	0	2	6	2	17.6	0	2	0	1	0	0	3	3	3	1	1	1	1	1	1	0	1	1	1	1	1	0	0	0	1	1	1	0	0	0	1	0	1	1	1	0	0	1
255	1	Torabora	1	1	55	0	0	2	8	6	89.5	1	2	0	1	1	1	2	1	2	4	0	0	1	1	1	0	1	0	0	0	0	0	1	0	1	0	1	0	0	0	0	0	1	1	1	0	0	0
256	1	Torabora	1	1	49	1	16	2	11	3	18	0	3	1	1	1	1	1	1	2	3	0	0	1	1	1	1	1	1	1	1	1	0	0	0	0	0	1	0	0	0	0	0	0	1	1	0	0	1
257	1	Torabora	1	1	53	0	0	2	12	5	91	1	4	1	1	1	1	1	1	2	2	0	0	1	1	1	1	1	1	1	1	0	0	0	0	0	0	1	0	0	0	1	0	1	1	1	0	0	1
258	1	Torabora	3	0	40	0	0	2	7	2	66	1	2	0	1	0	0	2	1	2	2	1	0	1	1	1	1	1	1	0	1	1	0	0	0	0	0	1	0	0	0	0	0	1	1	1	0	0	1
259	1	Torabora	1	1	39	0	0	2	10	8	63.2	1	4	1	1	1	1	1	1	2	2	0	0	1	1	1	1	1	1	0	1	1	0	1	0	0	1	1	0	0	0	1	1	1	1	1	0	0	1
260	1	Torabora	1	1	58	0	0	2	15	7	201.5	1	8	1	1	1	1	1	1	2	2	0	0	1	1	1	1	1	1	1	1	1	0	1	0	0	1	1	0	0	0	0	0	0	1	1	0	0	1
261	1	Torabora	1	0	47	0	0	2	5	1	17.6	0	3	1	1	0	0	3	3	2	2	0	0	1	1	1	1	1	1	0	1	1	0	0	1	0	1	1	0	0	0	0	0	0	1	1	0	0	0
262	1	Torabora	3	0	38	0	0	2	12	7	14.8	0	4	1	1	0	0	1	1	2	2	0	0	0	0	1	1	1	1		1	1	0	0	1	0	0	1	0	0	0	1	0	0	1	1	0	0	0
263	1	Torabora	5	1	27	0	0	1	5	2	51.5	1	2	0	1	0	0	2	1	2	2	0	0	1	1	1	1	1	1	1	1	1	0	0	0	1	0	1	0	0	0	1	0	1	1	0	0	0	0
264	1	Torabora	1	1	61	0	0	2	10	2	18.1	0	2	1	1	0	0	2	1	2	2	0	0	1	1	1	0	1	0	0	1	0	0	0	0	0	1	1	0	0	0	0	0	1	1	0	0	0	0
265	1	Torabora	1	0	40	0	0	2	8	2	48.1	1	3	1	1	1	1	1	1	2	2	1	1	1	1	1	1	1	1	0	1	1	0	1	0	0	1	1	0	0	0	0	0	0	1	1	0	0	0
266	1	Torabora	1	1	49	0	0	2	4	0	23.3	0	2	0	1	1	1	1	1	2	2	0	0	1	1	1	1	1	0	0	1	0	0	0	1	0	1	1	0	0	0	0	0	0	1	1	0	0	1
267	1	Dabar matan	1	1	56	0	0	2	6	2	17.5	0	1	0	1	0	0	2	1	2	1	0	0	1	1	1	0	1	0	1	1	1	0	0	0	0	0	1	0	0	0	1	0	0	1	1	0	0	0
268	1	Dabar matan	1	1	40	0	0	2	7	2	14	0	2	0	1	0	0	2	1	2	1	0	0	0	0	1	0	0	0	0	0	0	0	0	0	0	0	0	0	0	0	0	0	0	0	0	0	0	0
269	1	Dabar matan	1	1	65	0	0	2	11	0	14	0	4	1	1	0	0	2	1	2	1	0	0	0	0	1	0	0	0	0	0	0	0	0	0	0	0	0	0	0	0	0	0	0	1	0	0	0	0
270	1	Dabar matan	1	1	67	0	0	2	9	2	3	0	2	0	1	0	0	2	1	2	1	0	0	1	1	1	1	1	0	0	1	1	0	0	0	0	0	0	0	0	0	1	0	0	1	0	0	0	0
271	1	Dabar matan	1	1	46	0	0	2	8	2	10.5	0	2	0	1	0	0	3	3	3	1	0	0	0	0	1	1	0	0	0	0	0	0	0	0	0	0	0	0	0	0	1	0	0	1	0	0	0	0
272	1	Dabar matan	1	1	63	0	0	2	9	3	10	0	2	0	1	0	0	2	1	2	1	0	0	1	1	1	0	1	0	0	1	1	0	0	0	1	1	0	0	0	0	1	0	0	1	1	0	0	0
273	1	Dabar matan	1	1	55	0	0	2	7	3	13.5	0	2	0	1	0	0	3	3	3	1	0	0	1	1	1	1	1	0	0	1	1	0	0	0	0	1	0	0	0	0	0	0	1	1	0	0	0	0
274	1	Duale	1	0	60	0	0	1	9	3	10	0	2	0	1	0	0	2	1	2	1	0	0	0	0	1	1	0	0	0	0	0	0	0	0	0	0	0	0	0	0	0	0	0	1	1	0	0	0
275	1	Duale	1	1	60	0	0	2	8	2	29	1	4	0	1	0	0	2	1	2	1	0	0	1	1	1	1	0	0	0	1	1	0	0	0	0	0	0	0	0	0	0	0	0	0	0	0	0	0
276	1	Duale	1	1	65	0	0	2	6	1	5	0	2	1	1	0	0	2	1	2	1	0	0	0	0	1	0	0	0	0	0	0	0	0	0	0	0	0	0	0	0	0	0	0	1	1	0	0	0
277	1	Duale	1	0	46	0	0	2	7	3	3.3	0	3	0	1	0	0	2	1	2	1	0	0	0	0	1	0	0	0	0	0	0	0	0	0	0	0	0	0	0	0	0	0	0	1	0	0	0	1
278	1	Duale	3	0	58	0	0	2	10	4	16.5	0	2	0	1	0	0	2	1	2	1	0	0	0	0	1	0	0	0	0	0	0	0	0	0	0	0	0	0	0	0	1	0	0	1	0	0	0	0
279	1	Duale	1	0	52	0	0	2	8	3	17.5	0	2	0	1	0	0	2	1	2	1	0	0	0	0	1	0	0	0	0	0	0	0	0	0	0	0	0	0	0	0	0	0	0	1	0	0	0	0
280	1	Duale	1	1	55	0	0	2	12	5	36	1	7	1	1	1	0	2	1	2	4	0	0	1	1	1	0	1	1	1	1	1	0	0	1	0	0	1	0	0	0	1	0	1	1	1	1	0	1
281	1	Duale	1	1	57	1	3	2	8	0	31	1	3	0	0	0	0	1	1	2	1	0	0	0	0	1	0	1	1	1	1	1	0	0	0	1	0	0	0	0	1	1	0	0	1	1	0	0	0
282	0	Warlay	1	1	60	0	0	2	5	2	28.5	1	3	1	1	0	0	2	1	2	2	1	1	1	1	1	0	1	1	1	1	1	0	1	1	1	1	0	0	0	0	1	1	1	1	1	1	1	1
283	0	Warlay	3	0	34	0	0	2	3	2	7	0	2	0	1	0	0	2	1	3	2	0	0	1	1	1	0	1	1	1	1	1	0	0	0	1	0	1	0	0	0	1	0	0	1	0	0	0	1
284	0	Primary	3	0	33	0	0	2	11	3	4	0	3	1	1	0	0	2	3	3	2	1	0	1	1	1	0	1	1	1	1	0	0	0	0	0	0	0	0	0	0	0	0	1	1	0	0	0	0
285	0	Primary	1	1	58	1	3	1	6	4	4.6	0	2	1	1	0	0	2	3	3	2	0	0	1	1	1	1	1	1	1	1	1	0	1	0	1	0	1	0	0	1	1	1	1	1	1	0	0	0
286	0	Primary	3	0	30	0	0	2	11	2	8.9	0	3	0	1	0	0	2	1	2	4	0	0	1	1	1	0	1	1	1	1	1	0	0	0	1	0	1	0	0	0	0	0	1	1	1	0	0	1
287	0	Primary	1	1	50	0	0	2	10	6	28.5	1	2	1	1	0	0	2	1	3	1	0	0	1	1	1	0	1	1	1	1	1	0	0	0	1	0	1	0	0	0	1	0	0	1	1	0	0	1
288	0	Primary	3	0	50	0	0	2	10	3	4	0	2	1	1	0	0	3	3	3	1	1	0	1	1	1	0	1	1	1	1	1	1	0	1	0	1	1	1	0	0	0	0	1	1	1	1	1	1
289	0	Primary	3	0	31	0	0	2	13	2	4.9	0	3	1	1	0	0	2	3	3	2	0	0	1	1	1	0	1	0	1	1	0	0	0	0	0	0	0	0	0	0	0	0	1	1	1	0	0	1
290	0	Primary	1	0	40	0	0	1	6	4	1	0	2	0	1	0	0	2	3	3	4	0	0	1	1	1	0	1	0	1	0	0	0	0	0	1	0	1	0	0	0	0	0	0	1	0	0	0	0
291	0	Primary	1	1	63	0	0	2	5	1	6	0	3	1	1	0	0	3	3	3	2	0	0	0	0	1	1	1	1	0	1	0	0	0	0	1	1	0	1	1	1	1	1	1	1	0	1	1	0
292	0	Town	1	1	58	1	16	2	8	3	45.5	1	2	1	1	0	0	2	1	2	3	0	0	1	1	1	1	1	1	1	1	1	0	0	0	0	0	1	0	0	0	1	1	1	1	1	1	0	1
293	0	Town	3	0	42	0	0	2	5	2	23.6	0	2	0	1	0	0	2	1	2	4	0	0	1	1	1	1	1	1	1	1	1	0	1	0	0	0	1	0	0	0	1	0	1	1	1	0	0	1
294	0	Town	3	0	30	0	0	2	8	4	7.7	0	2	0	1	0	0	2	3	3	2	0	0	1	1	1	0	1	0	1	1	1	0	0	0	0	0	1	0	0	0	1	0	0	1	0	0	0	1
295	0	Town	1	1	30	0	0	2	10	2	6.5	0	3	1	0	0	0	2	1	3	3	0	0	1	1	1	1	1	1	0	1	1	0	0	0	0	0	0	0	0	0	0	0	0	1	1	1	0	1
296	0	Town	3	0	55	0	0	2	10	1	9.2	0	5	1	1	0	0	2	3	2	4	0	0	1	1	1	0	1	1	1	1	1	0	0	0	1	1	1	0	0	1	1	0	1	1	1	0	0	1
297	0	Town	3	0	35	0	0	2	8	4	44.1	1	3	1	1	0	0	2	1	2	2	0	0	1	1	1	0	1	1	1	1	1	0	0	0	0	0	1	0	0	0	1	0	1	1	1	1	0	0
298	0	Town	3	0	33	0	0	2	7	3	3.9	0	3	1	1	0	0	2	1	2	2	0	0	1	1	1	1	1	1	1	1	1	0	0	0	0	0	1	0	0	0	1	0	1	1	1	0	0	1
299	0	Town	1	1	51	0	0	2	10	6	95	1	2	1	1	0	0	2	1	2	2	0	0	1	1	1	1	1	1	1	1	1	0	1	0	1	1	1	0	0	0	1	0	0	1	1	0	0	0
300	0	Dama	1	0	35	0	0	2	7	2	19.7	0	2	1	1	0	0	3	3	3	1	0	0	0	0	1	0	1	1	1	1	0	0	0	0	1	1	1	0	0	0	0	0	1	1	1	0	1	1
301	0	Dama	1	1	29	0	0	2	3	0	63.3	1	2	0	1	0	0	3	3	3	1	0	0	1	1	1	0	1	1	1	1	1	0	0	0	1	0	1	0	0	1	1	0	1	1	1	0	0	0
302	0	Dama	6	0	56	0	0	2	5	0	77.5	1	0	0	1	0	0	3	3	3	1	0	0	0	0	1	1	1	1	1	1	0	0	0	0	1	1	1	1	1	0	0	0	1	1	1	1	1	1
303	0	Dama	1	1	44	0	0	2	10	1	12.8	0	1	0	1	0	0	3	3	3	1	0	0	1	1	1	0	1	1	1	1	1	1	1	1	1	1	1	0	0	1	1	0	1	1	1	1	0	0
304	0	Dama	3	0	40	0	0	2	8	1	13.1	0	4	1	1	0	0	3	3	3	1	0	0	0	0	1	1	1	1	1	1	1	0	0	0	0	0	1	0	1	1	1	0	1	1	0	0	0	1
305	0	Elmah	4	1	30	0	0	2	8	2	54.5	1	4	1	1	0	0	2	1	2	1	0	0	0	0	1	0	0	0	0	0	0	0	0	0	0	0	0	0	0	0	0	0	0	1	1	1	0	0
306	0	Elmah	3	0	68	0	0	2	4	1	11.1	0	2	0	1	0	0	3	3	2	4	0	0	0	0	1	0	1	0	0	1	1	0	0	1	1	0	1	0	0	0	0	0	1	1	1	1	0	0
307	0	Elmah	1	1	54	0	0	1	5	1	12.5	0	3	0	1	0	0	2	1	2	2	0	0	0	0	1	0	1	1	1	1	1	0	1	1	1	1	1	0	0	0	0	0	1	1	1	1	0	0
308	0	Elmah	1	1	51	1	2	2	9	7	17	0	6	0	1	0	0	2	1	2	2	0	0	0	0	1	1	1	1	1	1	1	0	0	1	1	1	1	0	0	1	0	0	1	1	0	0	0	0
309	0	Elmah	3	0	56	0	0	2	7	6	9	0	2	1	1	0	0	2	1	2	1	1	0	1	1	1	1	1	1	1	1	1	0	1	0	1	0	1	0	0	0	0	0	1	1	1	1	0	1
310	0	Elmah	1	1	47	1	16	2	10	7	29	1	2	1	1	0	0	2	1	2	3	0	0	1	1	1	1	1	1	1	1	1	0	0	0	1	0	1	0	0	1	1	0	1	1	1	1	0	0
311	0	Elmah	1	1	34	1	4	2	6	2	8	0	2	0	1	0	0	2	1	2	2	0	0	0	0	1	0	1	1	1	1	1	0	0	1	1	0	1	0	0	1	0	0	1	1	1	1	0	0
312	0	Elmah	1	1	40	1	1	2	4	0	8.8	0	2	0	1	0	0	3	3	2	2	0	0	1	1	1	1	1	1	1	1	0	0	0	1	1	0	0	0	0	0	0	0	0	1	1	1	0	0
313	0	Elmah	1	1	58	1	4	2	7	3	8	0	2	1	1	0	0	2	1	2	3	0	0	0	0	1	0	0	0	0	0	0	0	0	0	0	0	0	0	0	0	0	0	1	1	0	0	0	1
314	0	Elmah	6	0	62	0	0	1	13	4	7	0	8	0	1	0	0	3	3	3	2	0	0	0	0	1	0	0	0	0	0	0	0	0	0	0	0	0	0	0	0	0	0	0	1	1	1	1	1
315	0	Elmah	3	0	45	0	0	2	10	5	27.5	1	2	1	1	0	0	2	1	2	1	0	0	0	0	1	0	0	1	0	0	0	0	0	0	0	0	0	0	0	0	0	0	0	1	0	1	1	1
316	0	Elmah	3	0	28	0	0	2	7	6	35.5	1	2	1	1	0	0	2	1	2	1	0	0	1	1	1	1	1	1	1	0	0	0	0	0	1	1	0	0	0	0	0	0	0	1	1	0	0	0
317	0	Elmah	3	0	35	0	0	2	7	6	14.1	0	2	0	1	0	0	2	1	2	1	0	0	0	0	1	0	1	1	1	0	0	0	1	0	0	0	1	0	0	0	0	0	0	1	1	1	1	0
318	0	Elmah	3	0	40	0	0	2	9	3	4.1	0	4	0	1	0	0	2	1	2	2	1	0	1	1	1	0	1	1	0	1	1	0	1	0	1	0	0	0	0	0	0	0	1	1	0	0	0	1
319	0	Elmah	3	0	45	0	0	2	8	4	2.5	0	5	0	1	0	0	2	1	2	2	0	0	1	1	1	0	1	1	1	1	0	0	0	1	0	0	0	0	0	0	0	0	0	1	1	0	0	0
320	0	Elmah	3	0	35	0	0	2	10	2	6	0	2	0	1	0	0	2	3	2	3	0	0	1	1	1	0	1	1	1	1	1	0	0	0	1	0	1	0	0	1	0	0	0	1	1	1	0	0
321	0	Elmah	3	0	33	0	0	2	15	11	90	1	4	0	1	0	0	2	1	2	1	0	0	0	0	1	0	1	1	1	0	0	0	0	0	0	0	1	0	0	0	0	0	0	1	1	0	1	1
322	0	Elmah	3	0	47	0	0	2	10	2	115	1	3	1	1	0	1	2	1	2	2	0	0	0	0	1	0	1	1	1	0	0	0	0	1	0	0	1	1	0	1	0	0	0	1	1	1	0	0
323	0	Elmah	3	0	33	0	0	2	11	6	0.8	0	3	1	1	0	0	2	1	2	2	0	0	1	1	1	0	1	1	1	1	1	0	1	1	0	1	0	1	1	1	0	1	1	1	1	1	0	1
324	0	Elmah	1	1	39	1	4	2	3	1	69.5	1	2	0	1	0	0	2	1	2	1	1	1	1	1	1	1	1	1	1	0	0	0	0	0	0	1	1	0	0	1	1	0	0	1	1	1	0	0
325	0	Elmah	3	0	64	0	0	2	6	2	15	0	5	1	1	0	0	2	1	2	2	0	0	0	0	1	0	1	1	1	0	0	0	0	1	0	0	0	0	0	1	0	0	0	1	1	1	0	0
326	0	Elmah	1	1	53	0	0	2	16	10	8.2	0	3	1	1	0	0	2	1	2	2	0	0	1	1	1	1	1	1	1	1	1	0	1	0	1	0	1	0	0	0	1	0	1	1	1	0	0	0
327	0	Elmah	1	1	55	0	0	2	8	3	1.5	0	2	0	1	0	0	2	3	2	2	0	0	1	1	1	0	1	1	1	1	1	0	1	1	1	1	1	0	0	1	1	0	1	1	1	1	0	1
328	0	Elmah	1	1	66	0	0	2	8	4	15	0	3	0	1	0	0	2	1	2	1	0	0	1	1	1	0	1	1	1	1	1	0	0	0	0	0	1	1	0	1	1	0	0	1	1	1	0	0
329	0	Elmah	3	0	40	0	0	2	7	4	2.4	0	2	1	1	0	0	2	1	2	2	0	0	1	1	1	1	1	1	1	1	0	0	1	1	1	0	1	0	0	0	0	0	0	1	1	0	1	1
330	0	Bula golol	6	1	30	1	8	1	10	0	132.4	1	3	1	1	0	0	3	3	3	1	0	0	1	1	1	1	1	1	1	1	1	0	0	0	1	1	1	0	0	0	0	1	1	1	1	0	0	1
331	0	Bula golol	1	1	47	0	0	2	9	6	23.6	0	1	0	1	0	0	3	3	3	2	0	0	1	1	1	1	1	1	1	1	1	0	0	0	0	0	1	0	0	0	0	0	1	1	1	0	0	0
332	0	Bula golol	3	0	35	0	0	2	8	1	1.4	0	2	0	1	0	0	3	3	3	2	0	0	1	1	1	0	1	1	1	1	1	0	0	1	0	1	1	1	1	0	0	0	1	1	1	0	0	1
333	0	Bula golol	3	0	30	0	0	2	6	2	2	0	2	0	1	0	0	3	3	3	1	0	0	0	1	1	0	1	1	1	1	0	0	1	1	0	1	1	0	0	0	0	0	0	1	1	0	0	1
334	0	Bula golol	1	1	80	0	0	2	15	2	13	0	2	0	1	0	0	3	3	3	1	0	0	1	1	1	1	1	1	0	1	1	0	0	0	0	0	1	0	0	0	1	0	1	1	1	0	0	1
335	0	Bula golol	1	1	41	0	0	2	7	3	5.1	0	2	0	1	0	0	3	3	3	2	0	0	1	1	1	1	1	1	1	1	1	0	0	0	0	1	1	0	0	1	1	0	1	1	1	0	0	1
336	0	Bula golol	1	1	51	0	0	2	9	3	45.4	1	2	0	1	0	0	3	3	3	1	0	0	1	1	1	1	1	1	1	1	1	0	0	0	0	0	1	0	0	0	1	1	1	1	1	0	0	0
337	0	Bula golol	1	1	60	1	5	2	15	8	80	1	5	1	1	0	0	3	3	3	3	1	1	1	1	1	1	1	1	1	1	1	0	0	0	1	1	1	0	0	0	0	1	1	1	1	0	0	0
338	0	Bula golol	1	1	65	0	0	2	16	7	28.4	1	0	0	1	0	0	3	3	3	1	0	0	1	1	1	0	1	1	1	1	1	0	0	1	0	1	1	0	0	0	1	0	0	1	1	0	0	0
339	0	Asmali	3	0	57	0	0	2	9	3	9	0	4	1	1	0	0	2	1	2	1	0	0	0	0	1	0	0	1	0	0	0	0	0	0	0	0	0	1	1	1	1	1	1	1	1	0	1	1
340	0	Asmali	1	0	26	0	0	1	4	3	1.5	0	3	0	1	0	0	1	1	2	2	0	0	0	0	1	1	0	1	0	0	0	0	0	0	0	0	0	0	0	0	0	0	0	0	0	0	0	0
341	0	Asmali	3	0	26	0	0	2	8	3	23.5	0	4	0	1	0	0	2	1	2	1	0	0	0	0	1	1	1	1	1	1	0	0	0	1	1	1	1	0	0	1	0	1	1	1	1	1	1	0
342	0	Asmali	3	0	30	0	0	2	12	6	22.5	0	4	1	1	0	0	2	1	2	3	0	0	1	1	1	0	1	1	1	1	1	0	0	0	0	0	0	0	0	0	0	0	1	1	1	0	1	0
343	0	Asmali	3	0	28	0	0	2	8	2	15.3	0	2	0	1	0	0	2	3	3	2	0	0	0	0	1	0	1	1	1	1	1	0	0	0	0	0	0	0	0	0	0	0	1	1	1	0	0	0
344	0	Asmali	1	0	46	0	0	1	7	4	3	0	4	1	1	0	0	2	1	2	2	0	0	1	1	1	0	1	0	1	1	0	0	0	0	1	0	1	0	0	0	0	0	0	1	1	1	0	1
345	0	Asmali	1	1	47	0	0	2	17	6	7	0	3	0	1	0	0	2	1	2	2	0	0	0	0	1	1	1	1	1	1	0	0	0	0	1	0	0	0	0	0	0	0	1	1	1	1	0	0
346	0	Asmali	3	0	31	0	0	2	8	2	9.5	0	3	1	1	0	0	2	1	2	3	0	0	0	0	1	0	0	1	0	0	0	0	0	0	0	0	0	0	0	0	0	0	1	1	1	1	0	0
347	0	Asmali	1	1	27	0	0	2	2	0	28	1	1	1	0	0	0	2	1	2	1	0	0	0	0	1	0	0	1	0	0	0	0	0	0	0	0	0	0	0	0	0	0	0	1	0	0	0	0
348	0	Gerille	1	1	60	0	0	2	8	4	35.4	1	5	1	1	0	0	2	1	3	1	0	0	1	1	1	0	1	1	1	1	1	0	0	1	0	1	1	0	0	0	0	0	0	1	0	1	1	1
349	0	Gerille	1	1	41	1	2	2	12	6	28.4	1	5	1	1	0	0	2	1	3	1	1	1	1	1	1	1	1	1	1	1	1	0	0	1	1	0	1	0	0	0	1	1	0	1	1	1	0	1
350	0	Gerille	1	1	58	0	0	2	7	4	6.2	0	1	0	1	0	0	2	1	3	1	0	0	1	1	1	1	1	1	1	1	1	0	0	0	1	1	1	0	0	0	1	0	1	1	1	1	0	0
351	0	Gerille	1	1	60	0	0	2	11	4	93	1	5	1	1	0	1	2	1	2	1	0	0	1	1	1	0	1	1	1	1	1	0	0	1	0	1	1	1	1	0	0	1	0	1	1	0	0	1
352	0	Gerille	3	0	23	0	0	2	11	6	4.6	0	2	0	1	0	0	2	1	3	4	0	0	1	1	1	0	1	1	1	1	1	0	0	0	1	0	1	0	1	0	0	1	1	1	1	0	0	0
353	0	Gerille	1	0	25	0	0	1	4	1	0.9	0	1	0	1	0	0	2	1	3	2	0	0	1	1	1	0	1	1	1	1	1	0	0	0	1	0	1	1	1	0	1	0	1	1	1	0	1	1
354	0	Gerille	1	1	60	0	0	2	10	5	87.6	1	4	0	1	0	0	2	1	3	1	0	0	0	0	1	0	1	1	1	1	1	0	0	0	0	0	1	0	0	0	1	0	1	1	1	0	0	0
355	0	Gerille	1	1	67	0	0	1	6	4	16.4	0	3	0	1	0	0	3	3	3	1	0	0	1	1	1	1	1	1	0	1	1	0	0	1	0	0	0	0	0	0	1	0	1	1	0	1	0	0
356	0	Gerille	1	1	50	0	0	2	10	4	35.4	1	4	0	1	0	0	2	1	3	1	1	0	1	1	1	1	1	1	1	1	1	0	0	1	1	0	1	0	0	1	0	0	1	1	0	0	1	0
357	0	Gerille	1	0	25	1	3	1	3	2	16.2	0	1	1	1	0	0	2	1	2	2	0	0	1	1	1	0	1	1	1	1	1	0	0	0	1	0	1	0	0	0	0	0	1	1	1	0	0	0
358	0	Mathenge	1	1	42	1	7	2	11	5	28	1	6	1	1	0	0	2	1	2	3	1	1	1	1	1	0	1	1	1	1	1	0	0	0	1	0	1	0	0	0	0	0	1	1	0	1	0	1
359	0	Mathenge	1	0	30	1	8	1	9	6	2.7	0	3	0	1	0	0	2	1	2	2	0	0	1	1	1	0	1	1	0	1	1	0	0	0	1	0	1	0	0	0	0	0	1	1	1	0	0	0
360	0	Mathenge	3	0	55	0	0	2	12	6	57.5	1	7	1	1	0	0	2	1	2	2	0	0	1	1	1	0	1	1	1	1	1	0	0	1	0	0	1	0	0	1	1	0	1	1	1	0	1	1
361	0	Mathenge	1	1	40	0	0	2	12	4	3.6	0	2	0	1	0	0	2	1	3	2	0	0	1	1	1	0	1	1	1	1	1	0	0	0	0	1	1	0	0	1	1	1	1	1	1	1	0	1
362	0	Mathenge	1	1	27	1	16	2	4	0	8	0	2	0	0	0	0	2	1	2	4	0	0	1	1	1	1	1	1	1	1	1	0	0	0	0	0	1	0	0	0	1	0	1	1	1	0	0	1
363	0	Mathenge	1	1	54	0	0	2	12	5	2.5	0	5	1	1	0	0	2	1	2	2	1	1	1	1	1	0	1	1	0	1	1	0	0	1	1	0	1	0	0	0	1	0	1	1	1	0	0	1
364	0	Mathenge	3	0	45	0	0	2	7	4	4.3	0	2	1	1	0	0	2	1	2	2	0	0	1	1	1	1	1	1	1	1	1	0	0	1	1	0	1	0	0	0	0	0	1	1	1	0	0	1
365	0	Mathenge	1	1	54	0	0	2	9	2	3.4	0	3	0	1	0	0	2	1	2	2	0	0	0	0	1	0	1	0	1	1	1	0	0	0	1	1	1	0	0	0	0	0	1	1	1	0	0	0
366	0	Mathenge	1	1	56	0	0	2	14	10	30	1	6	1	1	0	0	2	1	2	2	0	0	1	1	1	0	1	1	1	1	1	1	1	0	0	0	1	0	0	1	0	0	1	1	0	1	1	1
367	0	Mathenge	1	1	20	0	0	2	7	1	34	1	4	1	1	0	0	2	1	2	2	0	0	0	0	1	0	0	1	0	0	0	0	0	0	0	0	0	0	0	0	1	0	1	1	1	1	1	1
368	0	Mathenge	1	1	37	1	14	2	6	2	2	0	2	1	1	0	1	2	1	2	3	0	0	0	0	1	0	0	0	0	0	0	0	0	0	0	0	0	0	0	0	0	0	1	1	1	1	1	0
369	0	Wardegoga	1	1	40	0	0	2	6	1	22.5	0	3	0	1	0	0	3	3	3	2	0	0	0	0	1	0	0	1	0	0	0	0	0	0	0	0	0	0	0	0	0	0	0	0	0	0	0	0
370	0	Wardegoga	1	1	40	0	0	2	11	2	8.9	0	2	1	1	0	0	3	3	3	1	0	0	0	0	1	0	0	1	0	0	0	0	0	0	0	0	0	0	0	0	0	0	0	1	1	0	0	0
371	0	Wardegoga	1	1	53	0	0	2	4	2	29.2	1	3	0	1	0	0	3	3	2	1	0	0	0	0	1	1	1	1	1	1	1	0	0	0	0	1	1	0	0	0	0	0	1	1	1	0	0	0
372	0	Wardegoga	1	1	48	0	0	2	7	4	12.5	0	2	0	1	0	0	3	3	3	1	0	0	1	1	1	0	1	0	1	1	1	0	1	0	0	0	1	0	0	1	0	0	1	1	1	0	0	0
373	0	Wardegoga	1	0	55	0	0	1	3	0	9	0	2	0	1	0	0	3	3	3	2	0	0	0	0	1	0	0	1	0	0	0	0	0	0	0	0	0	0	0	0	0	0	0	1	0	0	0	0
374	0	Wardegoga	3	0	55	0	0	2	6	2	23.5	0	2	0	1	0	0	3	2	3	1	0	0	0	0	1	0	0	1	0	0	0	0	0	0	0	0	0	0	0	0	0	0	1	1	1	1	1	1
375	0	Wardegoga	4	1	26	0	0	2	8	2	89.8	1	6	1	1	0	0	3	3	3	4	0	0	0	0	1	1	1	0	1	0	0	0	0	0	1	0	0	1	1	1	0	0	0	1	0	0	1	1
376	0	Wardegoga	1	1	45	0	0	2	7	1	15	0	4	0	1	0	0	3	3	2	1	0	0	0	0	1	0	1	1	1	1	0	0	1	1	1	0	0	0	0	0	0	0	0	1	1	1	0	1
377	0	Gora	5	1	25	0	0	1	8	2	33	1	3	1	1	0	0	3	3	3	2	0	0	1	1	1	1	1	1	1	1	1	0	0	0	1	1	1	0	0	0	1	0	1	1	1	1	0	1
378	0	Gora	3	0	35	0	0	2	9	2	2	0	2	0	1	0	0	3	3	3	2	0	0	1	1	1	1	1	1	0	1	1	1	1	0	1	1	1	0	0	0	0	0	0	1	1	1	1	1
379	0	Gora	1	0	67	0	0	1	4	1	1.9	0	2	0	1	0	0	3	3	3	1	0	0	1	1	1	1	1	1	1	1	1	0	1	1	1	1	1	0	0	0	0	0	0	1	1	1	1	1
380	0	Gora	3	0	40	0	0	2	7	2	1.5	0	2	1	1	0	0	2	3	3	2	0	0	0	0	1	1	1	1	1	1	1	0	0	1	1	1	1	0	0	0	0	0	0	1	1	1	1	1
381	0	Gora	1	0	70	0	0	1	6	4	16.4	0	3	0	1	0	0	2	1	3	3	0	0	1	1	1	0	1	1	1	1	0	0	0	1	0	1	0	0	0	0	0	0	0	1	0	0	0	0
382	0	Gora	3	0	25	0	0	2	9	2	20.5	0	2	1	1	0	0	2	1	2	3	0	0	1	1	1	1	1	1	1	1	1	1	1	1	1	1	1	0	0	0	0	0	0	1	1	1	1	1
383	0	Gora	3	0	28	0	0	2	5	0	1.2	0	2	1	1	0	0	2	2	3	2	0	0	0	0	1	1	0	1	0	0	0	0	0	0	0	0	0	0	0	0	0	0	0	1	1	1	1	1
384	0	Gora	3	0	47	0	0	2	3	1	0.4	0	1	0	0	0	0	2	1	3	1	1	0	1	1	1	1	1	1	0	1	0	0	1	1	1	0	1	0	0	0	0	1	1	1	1	1	1	1
385	0	Gora	3	0	40	0	0	2	6	1	1.9	0	3	0	1	0	0	3	3	3	2	0	0	1	1	1	1	1	1	1	1	0	0	0	1	1	0	1	0	0	0	0	0	0	1	1	1	1	0
386	0	Gora	3	0	33	0	0	2	10	3	4.4	0	2	0	1	0	0	3	3	3	2	0	0	0	0	1	1	0	1	0	0	0	0	0	0	0	0	0	0	0	0	0	0	0	1	1	1	1	1
387	0	Gora	4	0	58	0	0	1	6	1	1.5	0	3	1	1	0	0	2	1	3	2	0	0	1	1	1	1	1	1	1	1	1	0	0	1	0	1	0	0	0	0	0	0	0	1	1	1	0	0
388	0	Gora	1	0	62	0	0	1	4	1	18.1	0	3	0	1	0	0	3	3	3	1	0	0	0	0	1	1	1	1	1	1	0	0	0	0	1	1	1	0	0	0	0	0	0	1	1	1	1	1
389	0	Gora	1	1	35	0	0	2	6	0	1.5	0	1	1	1	0	0	3	3	3	1	0	0	1	1	1	1	1	1	1	1	1	0	0	0	0	0	1	1	0	1	0	0	0	1	1	0	0	0
390	0	Gora	1	1	58	0	0	2	10	4	8	0	3	0	1	0	0	3	3	3	1	1	1	1	1	1	1	1	1	1	1	1	1	0	0	1	1	0	0	0	0	1	1	0	1	1	1	1	0
391	0	Gora	1	1	55	0	0	2	8	4	26.8	0	4	1	1	0	0	3	3	3	1	1	0	1	1	1	0	1	1	1	1	1	0	0	0	1	1	1	0	1	0	1	0	1	1	1	0	0	1
392	0	Gora	1	1	65	0	0	2	8	2	11.2	0	3	1	1	0	0	3	3	3	4	0	0	1	1	1	1	1	1	1	1	1	0	0	0	0	0	1	0	0	0	1	0	1	1	1	0	0	1
[truncated: 18 more columns]

## Sheet: variables_explained
Variable Name	Label	Scale
HOUSEHOLD DATA
hhno	Household Number	number 1 to 392
division	Place of residence	1=Masalani; 0=Ijara
village	Name of village	Name
rship	Relationship to the household head	1=Head; 2=Husband; 3=Wife; 4=Son/Daughter;5=worker; 6=Parent
gender	Gender of the respondent	1=Male; 0=Female
age	Age of the repondent	in years
educ	Education	1=with some formal education; 0= without formal education
schyears	duration in school	in years
marital	Marital status	1=not married; 2=Married
hhsize	Size of the household	number
childsch	Number of children in school	number
tlu	Total number of Tropical livestock units for the household	number
tlucat	TLU categorized (1=wealthy; 0=poor)	1=if tlu>27.4; 0=if tlu<=27.4
mphone	Number of mobile phones in the household	number
radio	Household has a radio	1=yes; 0=No
houseown	ownership of HH house	1=yes; 0=No
runwater	Access to piped water	1=yes; 0=No
electr	Electricity at home	1=yes; 0=No
wall	Wall of the house	1=Block; 2=mud; 3=grass
roof	Roof of the house	1=iron sheets; 2= Makuti; 3=grass
toilet	Type of toilet	1=Flush; 2=pit; 3=Bush or no facility
incomesou	Main source income for the household	1=livestock & their products; 2=other bussiness;3=Employment; 4=Remittance;5=crop farming
membinf	HH member suffered from RVF peviously?	1=Yes; 0=No/Don't Know
membdead	HH member died due to RVF	1=Yes; 0=No/Don't Know
livestinf	livestock of HH suffered from RVF peviously?	1=Yes; 0=No/Don't Know
ivestdead	livestock og HH died due to RVF	1=Yes; 0=No/Don't Know
KNOWLEDGE SECTION
everheard	ever heard of the disease "Rift Vallev fever"?	1=Yes; 0=No/Don't Know
vaccine	Is vaccination against RVF available for livestock?	1=Yes; 0=No/Don't Know
hostrange	Host range of RVF	1=Both human beings and livestock; 0=Human beings only or Livestock only or Wildlife only
season	season of the year do you get particularly worried about RVF	1=Heavy rainfall season with floods; 0=Wet season or dry season or any season
susceptible	Livestock species that is more susceptible to RVF than others	1=sheep; 2=goats/cattle/camel/donkey/pigs/chicken
vector	there is a vector which plays a key role in transmitting RVF in animals	1=Yes; 0=No/Don't Know
whichvector	Vector that is responsible for transmitting RVF in animals	1=Mosquito;0=Housefly/ticks/Tsetsefly
highmortality	High mortality of new-born	1=mentioned; 0=Not mentioned
onsetabortion	Sudden onset of abortion among pregnant animals	1=mentioned; 0=Not mentioned
weakness	Weakness /Unsteady gait	1=mentioned; 0=Not mentioned
nasaldischarge	Mucopurulent nasal discharge	1=mentioned; 0=Not mentioned
diarrhea	Profuse fetid diarrhea	1=mentioned; 0=Not mentioned
highfever	High fever	1=mentioned; 0=Not mentioned
rawmilk	Drinking raw/uncooked milk	1=mentioned; 0=Not mentioned
abortedfoetus	Caring for birthing animal or disposing / touching aborted animal foetus	1=mentioned; 0=Not mentioned
touchbodyfluids	Touching body fluids of animals	1=mentioned; 0=Not mentioned
uncookedmeat	Consuming uncooked/undercooked meat	1=mentioned; 0=Not mentioned
sheltering	Sheltering livestock in the house	1=mentioned; 0=Not mentioned
mosquitobite	Mosquito bite	1=mentioned; 0=Not mentioned
hemorrhage	Hemorrhage	1=mentioned; 0=Not mentioned
fever	Fever	1=mentioned; 0=Not mentioned
musclepain	Muscle/joint pain	1=mentioned; 0=Not mentioned
blurredvision	Blurred vision	1=mentioned; 0=Not mentioned
headache	Headache	1=mentioned; 0=Not mentioned
backache	Backache	1=mentioned; 0=Not mentioned
kscore	Total knowledge score	Number 0 to 25
ATTITUDE SECTION
dangerous	RVF is a dangerous disease	Likert scale: 5=Strongly agree; 4=Agree; 3=Neither agree nor disagree; 2=Disagree; 1=Strongly disagree
atrisk	You are at a risk of RVF infection	Likert scale: 5=Strongly agree; 4=Agree; 3=Neither agree nor disagree; 2=Disagree; 1=Strongly disagree
spreadprev	Spread of RVF from animals to humans can be prevented.	Likert scale: 5=Strongly agree; 4=Agree; 3=Neither agree nor disagree; 2=Disagree; 1=Strongly disagree
trustvaccine	You trust vaccination of animals against RVF	Likert scale: 5=Strongly agree; 4=Agree; 3=Neither agree nor disagree; 2=Disagree; 1=Strongly disagree
reportdead	You will report sick or dead animals to the local authorities/ veterinary officers.	Likert scale: 5=Strongly agree; 4=Agree; 3=Neither agree nor disagree; 2=Disagree; 1=Strongly disagree
healthcare	Health care providers can handle RVF outbreaks very well.	Likert scale: 5=Strongly agree; 4=Agree; 3=Neither agree nor disagree; 2=Disagree; 1=Strongly disagree
PRACTICES SECTION
avoidfoetus	Avoid touching aborted fetuses	1=Yes; 0=No
avoidbodyfluids	Avoid contact with body fluids from animals	1=Yes; 0=No
avoidslaughter	Avoid slaughtering sick animals for meat	1=Yes; 0=No
avoidsheltering	Avoid sheltering animals in your house	1=Yes; 0=No
boilmilk	Avoid drinking raw milk	1=Yes; 0=No
cookmeat	Cooking meat very well	1=Yes; 0=No
protectgear	Using protective gear when handling sick animals	1=Yes; 0=No
mosquitoreduce	Reduce Mosquito bites e.g. by using bed net, insecticides	1=Yes; 0=No
pscore	Total practice score	A number from 0 to 8
Moreinfo	Want more information about RVF?	1=Yes; 0=N0
